# Supplementary material for: Oyster Shell Proteins Originate from Multiple Organs and Their Probable Transport Pathway to the Shell Formation Front
Source: PLoS One. 2013 Jun 19;8(6):e66522. doi: 10.1371/journal.pone.0066522 (PMC3686672; doi:10.1371/journal.pone.0066522)
Supplement: Table S1 — The 27 SMPs not expressed in the mantle but in other organs. (XLSX) [file pone.0066522.s002.xlsx]

## Sheet: Sheet1
				mantle	maximal rpkm in other organs except mantle	female gonad	adductor muscle	hemolymph	digest gland	gill	labial palp	male gonad
ID_Class	secreted	Nr	IPR	Man		Fgo	Amu	Hem	Dgl	Gil	Lpa	Mgo
CGI_10023176	NA			0	108.96	0.24	0	0	0	0	0	108.96
CGI_10005015	NA	ankyrin repeat domain protein [Wolbachia endosymbiont of Culex quinquefasciatus Pel] ref|ZP_03335037.1| ankyrin repeat domain protein [Wolbachia endosymbiont of Culex quinquefasciatus JHB] emb|CAQ55486.1| ankyrin repeat domain protein [Wolbachia endosymbiont of Culex quinquefasciatus Pel] gb|EEB55980.1| ankyrin repeat domain protein [Wolbachia endosymbiont of Culex quinquefasciatus JHB]	IPR002110; Ankyrin repeat IPR020683; Ankyrin repeat-containing domain	0	9.94	0.22	0.27	0	0	9.94	0	0.06
CGI_10018023	NA	novel protein similar to vertebrate retinal degeneration, slow protein (RDS) [Danio rerio]	IPR000830; Peripherin/rom-1 IPR008952; Tetraspanin, EC2 domain IPR018499; Tetraspanin	0	40.11	1.1	0	0.2	0.18	0	0.08	40.11
CGI_10014161	NA	RecName: Full=Chymotrypsin-like serine proteinase; Flags: Precursor emb|CAA50572.1| unnamed protein product [Haliotis rufescens]	IPR001254; Peptidase S1/S6, chymotrypsin/Hap IPR001314; Peptidase S1A, chymotrypsin-type IPR009003; Peptidase cysteine/serine, trypsin-like	0.08	28.03	0.16	0	0.09	4.19	0	0.11	28.03
CGI_10020039	NA	GF15089 [Drosophila ananassae] gb|EDV30907.1| GF15089 [Drosophila ananassae]	IPR000233; Cadherin, cytoplasmic domain IPR000742; Epidermal growth factor-like, type 3 IPR002126; Cadherin IPR006210; Epidermal growth factor-like IPR015919; Cadherin-like	0.32	40.23	33.63	0.07	0.26	40.23	0.37	0.35	20.2
CGI_10025876	NA	PREDICTED: similar to apical endosomal glycoprotein [Strongylocentrotus purpuratus] ref|XP_001194828.1| PREDICTED: similar to apical endosomal glycoprotein [Strongylocentrotus purpuratus]	IPR000742; Epidermal growth factor-like, type 3 IPR000859; CUB IPR000998; MAM domain IPR001506; Peptidase M12A, astacin IPR001881; EGF-like calcium-binding IPR006026; Peptidase, metallopeptidase IPR006210; Epidermal growth factor-like IPR008985; Concanavalin A-like lectin/glucanase	0.34	21.05	7.33	0.37	2.07	2.14	21.05	7.82	3.5
CGI_10010935	NA	AGAP004108-PA [Anopheles gambiae str. PEST] gb|EAA08671.4| AGAP004108-PA [Anopheles gambiae str. PEST]	IPR003598; Immunoglobulin subtype 2 IPR003599; Immunoglobulin subtype IPR007110; Immunoglobulin-like IPR009134; Tyrosine-protein kinase, vascular endothelial growth factor receptor (VEGFR), N-terminal IPR013098; Immunoglobulin I-set IPR013106; Immunoglobulin V-set	0.42	19.48	0.19	0.39	0	0.23	0.17	0.1	19.48
CGI_10013045	NA	hypothetical protein BRAFLDRAFT_66621 [Branchiostoma floridae] gb|EEN56124.1| hypothetical protein BRAFLDRAFT_66621 [Branchiostoma floridae]	IPR006621; Nose resistant-to-fluoxetine protein, N-terminal	0.48	23.54	15.42	1.27	1.78	23.54	0	0.43	1.45
CGI_10024306	NA	PREDICTED: protein kinase, cGMP-dependent, type II-like [Saccoglossus kowalevskii]	IPR000595; Cyclic nucleotide-binding domain IPR018490; Cyclic nucleotide-binding-like	0.94	29.02	5.16	0.61	0.42	10.15	6.46	29.02	14.67
CGI_10005694	NA	glutamate receptor subunit protein GluR2 [Aplysia californica] gb|AAP41204.1| glutamate receptor subunit protein GluR2 [Aplysia californica]	IPR001320; Ionotropic glutamate receptor IPR001508; NMDA receptor IPR001638; Extracellular solute-binding protein, family 3 IPR001828; Extracellular ligand-binding receptor	0.99	5.44	2.15	5.44	0.23	0.89	1.57	0.29	0.87
CGI_10021965	NA			1.06	15.79	0.53	0.79	0	0.39	15.79	0.09	0.38
CGI_10005981	NA	hypothetical protein TcasGA2_TC000195 [Tribolium castaneum]	IPR007823; Methyltransferase-related IPR010456; Ribosomal L11 methyltransferase, PrmA	1.07	10.7	6.69	4.43	3.8	2.83	1.58	1.54	10.7
CGI_10006116	NA	hypothetical protein BRAFLDRAFT_85511 [Branchiostoma floridae] gb|EEN64934.1| hypothetical protein BRAFLDRAFT_85511 [Branchiostoma floridae]	IPR000315; Zinc finger, B-box	1.21	7.21	1.84	0.45	0.82	1.54	2.32	2.42	7.21
CGI_10021115	NA		IPR001315; Caspase Recruitment IPR011029; DEATH-like	1.31	148.21	1.84	5.33	0.06	1.29	148.21	1.23	1.18
CGI_10001873	NA			2	14.97	1.6	0	0.11	5.9	6.04	14.97	1.86
CGI_10014006	NA	PREDICTED: predicted protein-like [Saccoglossus kowalevskii]		2.13	95.96	3.09	0.61	0.24	7.27	13.69	10.23	95.96
CGI_10013329	NA	CYP356A1 [Crassostrea gigas]	IPR001128; Cytochrome P450 IPR002401; Cytochrome P450, E-class, group I	2.14	6.11	6.11	0.15	0.97	2.96	1.9	2.1	1.8
CGI_10014850	NA	PREDICTED: similar to Usher syndrome 2A [Strongylocentrotus purpuratus] ref|XP_001179293.1| PREDICTED: similar to Usher syndrome 2A [Strongylocentrotus purpuratus]	IPR001791; Laminin G domain IPR002049; EGF-like, laminin IPR003961; Fibronectin, type III IPR006558; LamG-like jellyroll fold IPR008211; Laminin, N-terminal IPR008957; Fibronectin type III domain IPR008979; Galactose-binding domain-like IPR008985; Concanavalin A-like lectin/glucanase IPR012680; Laminin G, subdomain 2	2.18	5.06	5.06	1.45	1.55	2.01	1.5	0.96	1
CGI_10011920	NA	PREDICTED: hypothetical protein [Strongylocentrotus purpuratus] ref|XP_001192797.1| PREDICTED: hypothetical protein [Strongylocentrotus purpuratus]	IPR001870; B302/SPRY domain IPR008985; Concanavalin A-like lectin/glucanase	2.41	11.03	11.03	2.02	8.67	5.83	7.5	4.48	2.96
CGI_10027222	Yes	predicted protein [Nematostella vectensis] gb|EDO40250.1| predicted protein [Nematostella vectensis]	IPR001023; Heat shock protein Hsp70 IPR013126; Heat shock protein 70	2.49	7.41	4.49	1.71	7.41	3.24	4.91	2.88	6
CGI_10009105	NA	PREDICTED: similar to TFP250 [Strongylocentrotus purpuratus] ref|XP_001180512.1| PREDICTED: similar to TFP250 [Strongylocentrotus purpuratus]	IPR000742; Epidermal growth factor-like, type 3 IPR000884; Thrombospondin, type 1 repeat IPR003129; Laminin G, thrombospondin-type, N-terminal IPR006210; Epidermal growth factor-like IPR008985; Concanavalin A-like lectin/glucanase IPR008993; Tissue inhibitor of metalloproteinases-like, OB-fold IPR012680; Laminin G, subdomain 2 IPR013111; EGF, extracellular	2.73	5.55	1	0.45	0.24	1.19	2.12	5.55	1.91
CGI_10024919	NA	hypothetical protein TRIADDRAFT_56463 [Trichoplax adhaerens] gb|EDV24554.1| hypothetical protein TRIADDRAFT_56463 [Trichoplax adhaerens]	IPR003593; ATPase, AAA+ type, core IPR004273; Dynein heavy chain IPR013594; Dynein heavy chain, N-terminal domain-1 IPR013602; Dynein heavy chain, N-terminal domain-2	3.6	24.75	6.28	1.14	1.2	5.78	24.75	19.73	17.92
CGI_10003410	NA	PREDICTED: centrosomal protein 290kDa-like [Saccoglossus kowalevskii]	IPR009053; Prefoldin	3.78	14.45	7.99	2.05	4.52	4.84	10.41	11.18	14.45
CGI_10017660	NA	kinesin-like protein KIF15 [Strongylocentrotus purpuratus] sp|Q9GYZ0.1|KIF15_STRPU RecName: Full=Kinesin-like protein KIF15; AltName: Full=Kinesin-related protein KRP180 gb|AAG01844.1|AF284333_1 kinesin-like protein KRP180 [Strongylocentrotus purpuratus]	IPR001752; Kinesin, motor domain	4.47	30.29	30.29	6.09	16.82	9.73	7.18	5.21	5.27
CGI_10010265	NA	hypothetical protein BRAFLDRAFT_85511 [Branchiostoma floridae] gb|EEN64934.1| hypothetical protein BRAFLDRAFT_85511 [Branchiostoma floridae]	IPR000315; Zinc finger, B-box IPR001258; NHL repeat IPR001841; Zinc finger, RING-type IPR013017; NHL repeat, subgroup IPR018957; Zinc finger, C3HC4 RING-type	4.59	19.47	13.13	0.76	0.63	10.41	19.47	17.32	7.73
CGI_10009758	NA	PREDICTED: hypothetical protein [Strongylocentrotus purpuratus] ref|XP_001191141.1| PREDICTED: hypothetical protein [Strongylocentrotus purpuratus]	IPR000315; Zinc finger, B-box IPR001841; Zinc finger, RING-type IPR002999; Tudor domain IPR008191; Maternal tudor protein IPR018351; Tudor subgroup	4.72	9.61	9.53	5.82	5.5	6.52	4.89	6.22	9.61
CGI_10011406	NA	neuropeptide Y [Haliotis discus hannai]	IPR000276; 7TM GPCR, rhodopsin-like IPR017452; GPCR, rhodopsin-like superfamily	4.95	27.74	4.77	2.41	27.74	7.93	7.09	7.2	3.56
