# Supplementary material for: Oyster Shell Proteins Originate from Multiple Organs and Their Probable Transport Pathway to the Shell Formation Front
Source: PLoS One. 2013 Jun 19;8(6):e66522. doi: 10.1371/journal.pone.0066522 (PMC3686672; doi:10.1371/journal.pone.0066522)
Supplement: Table S2 — The 22 SMPs not expressed in the mantle or hemocytes but in other organs. (XLSX) [file pone.0066522.s003.xlsx]

## Sheet: Sheet1
		mantle	hemolymph	maximal rpkm in other organs except mantle	female gonad	adductor muscle	digest gland	gill	labial palp	male gonad
ID_Class	IPR	Man	Hem		Fgo	Amu	Dgl	Gil	Lpa	Mgo
CGI_10023176		0	0	108.96	0.24	0	0	0	0	108.96
CGI_10005015	IPR002110; Ankyrin repeat IPR020683; Ankyrin repeat-containing domain	0	0	9.94	0.22	0.27	0	9.94	0	0.06
CGI_10018023	IPR000830; Peripherin/rom-1 IPR008952; Tetraspanin, EC2 domain IPR018499; Tetraspanin	0	0.2	40.11	1.1	0	0.18	0	0.08	40.11
CGI_10014161	IPR001254; Peptidase S1/S6, chymotrypsin/Hap IPR001314; Peptidase S1A, chymotrypsin-type IPR009003; Peptidase cysteine/serine, trypsin-like	0.08	0.09	28.03	0.16	0	4.19	0	0.11	28.03
CGI_10020039	IPR000233; Cadherin, cytoplasmic domain IPR000742; Epidermal growth factor-like, type 3 IPR002126; Cadherin IPR006210; Epidermal growth factor-like IPR015919; Cadherin-like	0.32	0.26	40.23	33.63	0.07	40.23	0.37	0.35	20.2
CGI_10025876	IPR000742; Epidermal growth factor-like, type 3 IPR000859; CUB IPR000998; MAM domain IPR001506; Peptidase M12A, astacin IPR001881; EGF-like calcium-binding IPR006026; Peptidase, metallopeptidase IPR006210; Epidermal growth factor-like IPR008985; Concanavalin A-like lectin/glucanase	0.34	2.07	21.05	7.33	0.37	2.14	21.05	7.82	3.5
CGI_10010935	IPR003598; Immunoglobulin subtype 2 IPR003599; Immunoglobulin subtype IPR007110; Immunoglobulin-like IPR009134; Tyrosine-protein kinase, vascular endothelial growth factor receptor (VEGFR), N-terminal IPR013098; Immunoglobulin I-set IPR013106; Immunoglobulin V-set	0.42	0	19.48	0.19	0.39	0.23	0.17	0.1	19.48
CGI_10013045	IPR006621; Nose resistant-to-fluoxetine protein, N-terminal	0.48	1.78	23.54	15.42	1.27	23.54	0	0.43	1.45
CGI_10024306	IPR000595; Cyclic nucleotide-binding domain IPR018490; Cyclic nucleotide-binding-like	0.94	0.42	29.02	5.16	0.61	10.15	6.46	29.02	14.67
CGI_10005694	IPR001320; Ionotropic glutamate receptor IPR001508; NMDA receptor IPR001638; Extracellular solute-binding protein, family 3 IPR001828; Extracellular ligand-binding receptor	0.99	0.23	5.44	2.15	5.44	0.89	1.57	0.29	0.87
CGI_10021965		1.06	0	15.79	0.53	0.79	0.39	15.79	0.09	0.38
CGI_10005981	IPR007823; Methyltransferase-related IPR010456; Ribosomal L11 methyltransferase, PrmA	1.07	3.8	10.7	6.69	4.43	2.83	1.58	1.54	10.7
CGI_10006116	IPR000315; Zinc finger, B-box	1.21	0.82	7.21	1.84	0.45	1.54	2.32	2.42	7.21
CGI_10021115	IPR001315; Caspase Recruitment IPR011029; DEATH-like	1.31	0.06	148.21	1.84	5.33	1.29	148.21	1.23	1.18
CGI_10001873		2	0.11	14.97	1.6	0	5.9	6.04	14.97	1.86
CGI_10014006		2.13	0.24	95.96	3.09	0.61	7.27	13.69	10.23	95.96
CGI_10013329	IPR001128; Cytochrome P450 IPR002401; Cytochrome P450, E-class, group I	2.14	0.97	6.11	6.11	0.15	2.96	1.9	2.1	1.8
CGI_10014850	IPR001791; Laminin G domain IPR002049; EGF-like, laminin IPR003961; Fibronectin, type III IPR006558; LamG-like jellyroll fold IPR008211; Laminin, N-terminal IPR008957; Fibronectin type III domain IPR008979; Galactose-binding domain-like IPR008985; Concanavalin A-like lectin/glucanase IPR012680; Laminin G, subdomain 2	2.18	1.55	5.06	5.06	1.45	2.01	1.5	0.96	1
CGI_10009105	IPR000742; Epidermal growth factor-like, type 3 IPR000884; Thrombospondin, type 1 repeat IPR003129; Laminin G, thrombospondin-type, N-terminal IPR006210; Epidermal growth factor-like IPR008985; Concanavalin A-like lectin/glucanase IPR008993; Tissue inhibitor of metalloproteinases-like, OB-fold IPR012680; Laminin G, subdomain 2 IPR013111; EGF, extracellular	2.73	0.24	5.55	1	0.45	1.19	2.12	5.55	1.91
CGI_10024919	IPR003593; ATPase, AAA+ type, core IPR004273; Dynein heavy chain IPR013594; Dynein heavy chain, N-terminal domain-1 IPR013602; Dynein heavy chain, N-terminal domain-2	3.6	1.2	24.75	6.28	1.14	5.78	24.75	19.73	17.92
CGI_10003410	IPR009053; Prefoldin	3.78	4.52	14.45	7.99	2.05	4.84	10.41	11.18	14.45
CGI_10010265	IPR000315; Zinc finger, B-box IPR001258; NHL repeat IPR001841; Zinc finger, RING-type IPR013017; NHL repeat, subgroup IPR018957; Zinc finger, C3HC4 RING-type	4.59	0.63	19.47	13.13	0.76	10.41	19.47	17.32	7.73
