# Supplementary material for: Oyster Shell Proteins Originate from Multiple Organs and Their Probable Transport Pathway to the Shell Formation Front
Source: PLoS One. 2013 Jun 19;8(6):e66522. doi: 10.1371/journal.pone.0066522 (PMC3686672; doi:10.1371/journal.pone.0066522)
Supplement: Table S3 — Genes upregulated on 6 and 7 sampling dates in the left mantle after shell damage. (XLSX) [file pone.0066522.s004.xlsx]

## Sheet: left.up.gene
GeneID	GeneID	IPR
CGI_10003376	CGI_10003376_10012695	IPR004240; Nonaspanin (TM9SF)
CGI_10027263	CGI_10027263_10036060	IPR013026; Tetratricopeptide repeat-containing IPR019734; Tetratricopeptide repeat
CGI_10028915	CGI_10028915_10018428	IPR000091; Huntingtin IPR016024; Armadillo-type fold
CGI_10025536	CGI_10025536_10034926	IPR000742; Epidermal growth factor-like, type 3 IPR001791; Laminin G domain IPR001881; EGF-like calcium-binding IPR002126; Cadherin IPR006209; EGF IPR006210; Epidermal growth factor-like IPR008985; Concanavalin A-like lectin/glucanase IPR012680; Laminin G, subdomain 2 IPR015919; Cadherin-like
CGI_10021077	CGI_10021077_10038798	IPR001356; Homeobox IPR006634; TRAM/LAG1/CLN8 homology domain IPR009057; Homeodomain-like
CGI_10006953	CGI_10006953_10004915	IPR000210; BTB/POZ-like IPR001806; Ras GTPase IPR003577; Ras small GTPase, Ras type IPR003578; Small GTPase, Rho type IPR003579; Ras small GTPase, Rab type IPR011333; BTB/POZ fold IPR013069; BTB/POZ IPR013753; Ras
CGI_10006870	CGI_10006870_10012080	IPR000195; Rab-GAP/TBC domain IPR001452; Src homology-3 domain IPR004012; RUN
CGI_10009261	CGI_10009261_10031427	IPR008928; Six-hairpin glycosidase-like IPR011613; Glycoside hydrolase 15-related
CGI_10028246	CGI_10028246_10011500	IPR000210; BTB/POZ-like IPR000306; Zinc finger, FYVE-type IPR002110; Ankyrin repeat IPR011011; Zinc finger, FYVE/PHD-type IPR011333; BTB/POZ fold IPR013069; BTB/POZ IPR017455; Zinc finger, FYVE-related IPR020683; Ankyrin repeat-containing domain
CGI_10007679	CGI_10007679_10034385	IPR001715; Calponin homology domain IPR001781; Zinc finger, LIM-type IPR003042; Aromatic-ring hydroxylase-like IPR022735; Domain of unknown function DUF3585
CGI_10010711	CGI_10010711_10036610	IPR000909; Phospholipase C, phosphatidylinositol-specific , X domain IPR001192; Phosphoinositide phospholipase C IPR001711; Phospholipase C, phosphatidylinositol-specific, Y domain IPR015359; Phospholipase C, phosphoinositol-specific, EF-hand-like IPR017946; PLC-like phosphodiesterase, TIM beta/alpha-barrel domain
CGI_10021619	CGI_10021619_10016189	IPR001627; Semaphorin/CD100 antigen IPR002165; Plexin IPR016201; Plexin-like fold
CGI_10013638	CGI_10013638_10025219	NA
CGI_10026281	CGI_10026281_10020709	IPR008795; Prominin
CGI_10003308	CGI_10003308_10035940	IPR000719; Protein kinase, catalytic domain IPR002290; Serine/threonine-protein kinase domain IPR011009; Protein kinase-like domain IPR017442; Serine/threonine-protein kinase-like domain IPR020635; Tyrosine-protein kinase, catalytic domain
CGI_10002506	CGI_10002506_10012480	NA
CGI_10009169	CGI_10009169_10035769	IPR001680; WD40 repeat IPR011046; WD40 repeat-like-containing domain IPR017986; WD40-repeat-containing domain IPR019781; WD40 repeat, subgroup IPR019782; WD40 repeat 2 IPR020472; G-protein beta WD-40 repeat
CGI_10024641	CGI_10024641_10035266	IPR000306; Zinc finger, FYVE-type IPR003595; Protein-tyrosine phosphatase, catalytic IPR010569; Myotubularin-related IPR011011; Zinc finger, FYVE/PHD-type IPR017455; Zinc finger, FYVE-related IPR017906; Myotubularin phosphatase domain
CGI_10012479	CGI_10012479_10001346	IPR002909; Cell surface receptor IPT/TIG IPR014756; Immunoglobulin E-set
CGI_10006938	CGI_10006938_10035492	IPR011598; Helix-loop-helix DNA-binding
CGI_10026005	CGI_10026005_10029490	IPR008858; TROVE
CGI_10028298	CGI_10028298_10013740	IPR000301; Tetraspanin, subgroup IPR008952; Tetraspanin, EC2 domain IPR018499; Tetraspanin
CGI_10025442	CGI_10025442_10017381	IPR004841; Amino acid permease domain IPR013612; Amino acid permease, N-terminal
CGI_10004665	CGI_10004665_10008585	IPR001394; Peptidase C19, ubiquitin carboxyl-terminal hydrolase 2
CGI_10012044	CGI_10012044_10020761	IPR000008; C2 calcium-dependent membrane targeting IPR002219; Protein kinase C-like, phorbol ester/diacylglycerol binding IPR008973; C2 calcium/lipid-binding domain, CaLB IPR010439; Calcium-dependent secretion activator IPR014770; Munc13 homology 1 IPR014772; Mammalian uncoordinated homology 13, domain 2 IPR018029; C2 membrane targeting protein IPR019558; Mammalian uncoordinated homology 13, subg…
CGI_10004584	CGI_10004584_10014169	IPR000315; Zinc finger, B-box
CGI_10021935	CGI_10021935	NA
CGI_10001175	CGI_10001175_10021887	IPR005331; Sulfotransferase
CGI_10018652	CGI_10018652_10022200	IPR000210; BTB/POZ-like IPR011333; BTB/POZ fold
CGI_10006606	CGI_10006606_10011624	IPR002498; Phosphatidylinositol-4-phosphate 5-kinase, core IPR016034; Phosphatidylinositol-4-phosphate 5-kinase, core, subgroup
CGI_10005499	CGI_10005499_10005685	IPR002110; Ankyrin repeat IPR020683; Ankyrin repeat-containing domain
CGI_10024711	CGI_10024711_10038827	IPR000225; Armadillo IPR007867; Glucose-methanol-choline oxidoreductase, C-terminal IPR016024; Armadillo-type fold
CGI_10028619	CGI_10028619_10028369	IPR007087; Zinc finger, C2H2-type IPR015880; Zinc finger, C2H2-like
CGI_10026911	CGI_10026911_10041964	NA
CGI_10009756	CGI_10009756_10025947	IPR000270; Phox/Bem1p
CGI_10002521	CGI_10002521_10038478	IPR000033; LDLR class B repeat IPR000742; Epidermal growth factor-like, type 3 IPR002172; LDLR class A repeat IPR003645; Follistatin-like, N-terminal IPR006210; Epidermal growth factor-like IPR009030; Growth factor, receptor
CGI_10013984	CGI_10013984_10017686	NA
CGI_10019637	CGI_10019637_10002699	IPR001849; Pleckstrin homology domain
CGI_10003592	CGI_10003592_10024606	IPR000408; Regulator of chromosome condensation, RCC1 IPR001680; WD40 repeat IPR009091; Regulator of chromosome condensation/beta-lactamase-inhibitor protein II IPR011041; Soluble quinoprotein glucose/sorbosone dehydrogenase IPR011046; WD40 repeat-like-containing domain IPR017986; WD40-repeat-containing domain IPR019781; WD40 repeat, subgroup IPR019782; WD40 repeat 2
CGI_10003435	CGI_10003435_10006161	IPR007087; Zinc finger, C2H2-type IPR015880; Zinc finger, C2H2-like IPR022755; Zinc finger, double-stranded RNA binding
CGI_10013127	CGI_10013127_10018798	NA
CGI_10001542	CGI_10001542_10013471	IPR001194; DENN IPR005113; uDENN
CGI_10000280	CGI_10000280_10004911	IPR017853; Glycoside hydrolase, catalytic core
CGI_10022084	CGI_10022084_10018526	IPR000048; IQ motif, EF-hand binding site IPR002909; Cell surface receptor IPT/TIG IPR005559; CG-1 IPR014756; Immunoglobulin E-set IPR016024; Armadillo-type fold IPR020683; Ankyrin repeat-containing domain
CGI_10028506	CGI_10028506_10004782	IPR001206; Diacylglycerol kinase, catalytic domain IPR001849; Pleckstrin homology domain IPR002219; Protein kinase C-like, phorbol ester/diacylglycerol binding
CGI_10021844	CGI_10021844_10008268	IPR007087; Zinc finger, C2H2-type IPR015880; Zinc finger, C2H2-like
CGI_10005384	CGI_10005384_10028301	IPR001388; Synaptobrevin IPR010908; Longin IPR011012; Longin-like
CGI_10015414	CGI_10015414_10027053	IPR002077; Voltage-dependent calcium channel, alpha-1 subunit IPR005821; Ion transport
CGI_10007560	CGI_10007560_10030123	IPR001697; Pyruvate kinase IPR011037; Pyruvate kinase-like, insert domain IPR015793; Pyruvate kinase, barrel IPR015795; Pyruvate kinase, C-terminal-like IPR015813; Pyruvate/Phosphoenolpyruvate kinase
CGI_10016498	CGI_10016498_10041897	IPR007587; SIT4 phosphatase-associated protein IPR016024; Armadillo-type fold
CGI_10013635	CGI_10013635_10028355	IPR001164; Arf GTPase activating protein IPR001849; Pleckstrin homology domain IPR002110; Ankyrin repeat IPR003577; Ras small GTPase, Ras type IPR013684; Mitochondrial Rho-like IPR020683; Ankyrin repeat-containing domain IPR020851; Small GTPase
CGI_10023001	CGI_10023001_10028854	IPR000219; Dbl homology (DH) domain IPR003598; Immunoglobulin subtype 2 IPR003599; Immunoglobulin subtype IPR007110; Immunoglobulin-like IPR013098; Immunoglobulin I-set
CGI_10021464	CGI_10021464_10026709	IPR001680; WD40 repeat IPR001810; F-box domain, cyclin-like IPR011046; WD40 repeat-like-containing domain IPR017986; WD40-repeat-containing domain IPR019781; WD40 repeat, subgroup IPR019782; WD40 repeat 2 IPR020472; G-protein beta WD-40 repeat IPR022364; F-box domain, Skp2-like
CGI_10017619	CGI_10017619_10017586	IPR001680; WD40 repeat IPR011046; WD40 repeat-like-containing domain IPR017986; WD40-repeat-containing domain IPR019781; WD40 repeat, subgroup
CGI_10024692	CGI_10024692_10029907	IPR000536; Nuclear hormone receptor, ligand-binding, core IPR001628; Zinc finger, nuclear hormone receptor-type IPR001723; Steroid hormone receptor IPR008946; Nuclear hormone receptor, ligand-binding
CGI_10010710	CGI_10010710_10034170	IPR002498; Phosphatidylinositol-4-phosphate 5-kinase, core IPR016034; Phosphatidylinositol-4-phosphate 5-kinase, core, subgroup
CGI_10025059	CGI_10025059_10030785	IPR000719; Protein kinase, catalytic domain IPR011009; Protein kinase-like domain IPR017442; Serine/threonine-protein kinase-like domain
CGI_10015568	CGI_10015568_10026890	NA
CGI_10018828	CGI_10018828_10033177	IPR023214; HAD-like domain
CGI_10015977	CGI_10015977_10026801	NA
CGI_10012982	CGI_10012982_10030902	IPR008253; Marvel IPR021128; MARVEL-like domain
CGI_10004364	CGI_10004364_10026268	IPR001024; Lipoxygenase, LH2 IPR008976; Lipase/lipooxygenase, PLAT/LH2
CGI_10022395	CGI_10022395_10000517	IPR019528; Pericentrin/AKAP-450 centrosomal targeting domain
CGI_10005249	CGI_10005249_10007664	IPR000403; Phosphatidylinositol 3-/4-kinase, catalytic IPR003151; PIK-related kinase, FAT IPR003152; PIK-related kinase, FATC IPR011009; Protein kinase-like domain IPR014009; PIK-related kinase IPR016024; Armadillo-type fold
CGI_10013296	CGI_10013296_10014060	IPR004087; K Homology IPR004088; K Homology, type 1 IPR018111; K Homology, type 1, subgroup
CGI_10021132	CGI_10021132_10035702	IPR000315; Zinc finger, B-box
CGI_10002242	CGI_10002242_10029135	IPR001810; F-box domain, cyclin-like IPR003126; Zinc finger, N-recognin IPR006626; Parallel beta-helix repeat IPR006633; Carbohydrate-binding/sugar hydrolysis domain IPR011050; Pectin lyase fold/virulence factor IPR013993; Zinc finger, N-recognin, metazoa IPR022364; F-box domain, Skp2-like
CGI_10026710	CGI_10026710_10031945	NA
CGI_10007709	CGI_10007709_10002370	IPR000536; Nuclear hormone receptor, ligand-binding, core IPR001628; Zinc finger, nuclear hormone receptor-type IPR001723; Steroid hormone receptor IPR008946; Nuclear hormone receptor, ligand-binding
CGI_10027500	CGI_10027500_10023899	IPR000219; Dbl homology (DH) domain IPR011046; WD40 repeat-like-containing domain
CGI_10020352	CGI_10020352_10014480	IPR000742; Epidermal growth factor-like, type 3 IPR001881; EGF-like calcium-binding IPR006209; EGF IPR006210; Epidermal growth factor-like IPR013111; EGF, extracellular
CGI_10010914	CGI_10010914_10025147	IPR000239; GPCR kinase IPR000342; Regulator of G protein signalling IPR000719; Protein kinase, catalytic domain IPR000961; AGC-kinase, C-terminal IPR001849; Pleckstrin homology domain IPR002290; Serine/threonine-protein kinase domain IPR011009; Protein kinase-like domain IPR016137; Regulator of G protein signalling superfamily IPR017442; Serine/threonine-protein kinase-like domain IPR020635; Tyro…
CGI_10028019	CGI_10028019_10029404	IPR001313; Pumilio RNA-binding repeat IPR002048; Calcium-binding EF-hand IPR016024; Armadillo-type fold IPR018248; EF-hand IPR018249; EF-HAND 2
CGI_10025610	CGI_10025610_10019197	IPR004166; MHCK/EF2 kinase IPR006597; Sel1-like IPR011009; Protein kinase-like domain
CGI_10003842	CGI_10003842_10021797	IPR013094; Alpha/beta hydrolase fold-3
CGI_10010990	CGI_10010990_10039236	IPR002404; Insulin receptor substrate-1, PTB
CGI_10001786	CGI_10001786_10018189	NA
CGI_10025885	CGI_10025885_10034676	IPR000014; PAS IPR001092; Helix-loop-helix DNA-binding domain IPR011598; Helix-loop-helix DNA-binding IPR013655; PAS fold-3 IPR013767; PAS fold
CGI_10021007	CGI_10021007_10034073	NA
CGI_10028321	CGI_10028321_10014078	NA
CGI_10015408	CGI_10015408_10024713	IPR000408; Regulator of chromosome condensation, RCC1 IPR002110; Ankyrin repeat IPR009091; Regulator of chromosome condensation/beta-lactamase-inhibitor protein II IPR020683; Ankyrin repeat-containing domain
CGI_10000956	CGI_10000956_10040591	NA
CGI_10027262	CGI_10027262_10032161	IPR001806; Ras GTPase IPR002041; Ran GTPase IPR003577; Ras small GTPase, Ras type IPR003578; Small GTPase, Rho type IPR003579; Ras small GTPase, Rab type IPR013753; Ras IPR020851; Small GTPase
CGI_10017738	CGI_10017738_10035990	IPR000764; Uridine kinase IPR006083; Phosphoribulokinase/uridine kinase
CGI_10028251	CGI_10028251_10007555	IPR001628; Zinc finger, nuclear hormone receptor-type
CGI_10018403	CGI_10018403_10007049	IPR000571; Zinc finger, CCCH-type IPR007087; Zinc finger, C2H2-type
CGI_10006741	CGI_10006741_10010683	IPR015414; SNARE associated Golgi protein
CGI_10026508	CGI_10026508_10038630	IPR019409; Domain of unknown function FMP27, domain-2 IPR019441; Domain of unknown function FMP27, domain-4 IPR019443; Domain of unknown function FMP27, domain-6, C-terminal
CGI_10006682	CGI_10006682_10037257	IPR000436; Sushi/SCR/CCP IPR016060; Complement control module
CGI_10025260	CGI_10025260_10037324	IPR000233; Cadherin, cytoplasmic domain IPR002126; Cadherin IPR015919; Cadherin-like
CGI_10017148	CGI_10017148_10026697	IPR007632; Anoctamin/TMEM 16
CGI_10018142	CGI_10018142_10015113	IPR008967; p53-like transcription factor, DNA-binding IPR011539; Rel homology IPR014756; Immunoglobulin E-set
CGI_10004102	CGI_10004102_10016652	NA
CGI_10020477	CGI_10020477_10021055	IPR001114; Adenylosuccinate synthetase
CGI_10013515	CGI_10013515_10029951	IPR000306; Zinc finger, FYVE-type IPR003903; Ubiquitin interacting motif IPR011011; Zinc finger, FYVE/PHD-type IPR017455; Zinc finger, FYVE-related IPR022557; Domain of unknown function DUF3480
CGI_10010091	CGI_10010091_10021205	IPR001841; Zinc finger, RING-type IPR002110; Ankyrin repeat IPR002867; Zinc finger, C6HC-type IPR020683; Ankyrin repeat-containing domain
CGI_10007669	CGI_10007669_10034402	NA
CGI_10024400	CGI_10024400_10032075	IPR003929; Potassium channel, calcium-activated, BK, alpha subunit IPR013099; Ion transport 2
CGI_10007196	CGI_10007196_10020282	IPR001540; Glycoside hydrolase, family 20 IPR015882; Acetylhexosaminidase, subunit a/b IPR015883; Glycoside hydrolase, family 20, catalytic core IPR017853; Glycoside hydrolase, catalytic core
CGI_10025058	CGI_10025058_10021149	IPR011602; Fumble
CGI_10022882	CGI_10022882_10026732	IPR003607; Metal-dependent phosphohydrolase, HD domain IPR006674; Metal-dependent phosphohydrolase, HD subdomain
CGI_10003931	CGI_10003931_10039809	IPR002126; Cadherin IPR015919; Cadherin-like
CGI_10015053	CGI_10015053_10041694	IPR000493; Inositol 1,4,5-trisphosphate-binding protein receptor IPR000699; Intracellular calcium-release channel IPR003608; MIR IPR014821; Inositol 1,4,5-trisphosphate/ryanodine receptor IPR016093; MIR motif
CGI_10008478	CGI_10008478_10034802	IPR001932; Protein phosphatase 2C-like IPR014045; Protein phosphatase 2C, N-terminal
CGI_10000271	CGI_10000271_10001190	IPR001473; Clathrin, heavy chain, propeller, N-terminal IPR016024; Armadillo-type fold
CGI_10023387	CGI_10023387_10033819	IPR002035; von Willebrand factor, type A IPR004010; Cache IPR013608; VWA N-terminal IPR013680; Voltage-dependent calcium channel, alpha-2/delta subunit, conserved region
CGI_10011832	CGI_10011832_10022304	IPR000980; SH2 motif IPR001452; Src homology-3 domain
CGI_10004162	CGI_10004162_10021384	IPR000922; D-galactoside/L-rhamnose binding SUEL lectin domain
CGI_10006904	CGI_10006904_10010889	IPR003150; DNA-binding RFX
CGI_10025397	CGI_10025397_10039877	IPR016024; Armadillo-type fold
CGI_10019322	CGI_10019322_10035702	IPR000315; Zinc finger, B-box
CGI_10000206	CGI_10000206_10033553	IPR016187; C-type lectin fold
CGI_10003512	CGI_10003512_10036847	IPR019458; Telomerase activating protein Est1
CGI_10016287	CGI_10016287_10037406	IPR001958; Tetracycline resistance protein, TetA IPR011701; Major facilitator superfamily MFS-1 IPR016196; Major facilitator superfamily, general substrate transporter IPR020846; Major facilitator superfamily
CGI_10026037	CGI_10026037_10025898	IPR006671; Cyclin, N-terminal IPR011028; Cyclin-like
CGI_10024469	CGI_10024469_10027350	IPR000719; Protein kinase, catalytic domain IPR001245; Serine-threonine/tyrosine-protein kinase IPR002290; Serine/threonine-protein kinase domain IPR011009; Protein kinase-like domain IPR020635; Tyrosine-protein kinase, catalytic domain
CGI_10023722	CGI_10023722_10033735	NA
CGI_10028178	CGI_10028178_10022206	IPR000719; Protein kinase, catalytic domain IPR000742; Epidermal growth factor-like, type 3 IPR001245; Serine-threonine/tyrosine-protein kinase IPR001881; EGF-like calcium-binding IPR002290; Serine/threonine-protein kinase domain IPR003598; Immunoglobulin subtype 2 IPR003599; Immunoglobulin subtype IPR006209; EGF IPR006210; Epidermal growth factor-like IPR007110; Immunoglobulin-like IPR011009; Pr…
CGI_10015287	CGI_10015287_10037295	IPR000719; Protein kinase, catalytic domain IPR002290; Serine/threonine-protein kinase domain IPR011009; Protein kinase-like domain IPR017442; Serine/threonine-protein kinase-like domain IPR020635; Tyrosine-protein kinase, catalytic domain IPR022708; Serine/threonine-protein kinase, C-terminal
CGI_10024921	CGI_10024921_10018081	IPR000089; Biotin/lipoyl attachment IPR005479; Carbamoyl-phosphate synthetase, large subunit, ATP-binding IPR005481; Carbamoyl-phosphate synthase, large subunit, N-terminal IPR005482; Biotin carboxylase, C-terminal IPR011053; Single hybrid motif IPR011054; Rudiment single hybrid motif IPR011761; ATP-grasp fold IPR011764; Biotin carboxylation domain IPR013537; Acetyl-CoA carboxylase, central domai…
CGI_10025427	CGI_10025427_10015242	IPR007744; Protein of unknown function DUF672
CGI_10015817	CGI_10015817_10014255	IPR000341; Phosphoinositide 3-kinase, ras-binding IPR000403; Phosphatidylinositol 3-/4-kinase, catalytic IPR001263; Phosphoinositide 3-kinase, accessory (PIK) domain IPR002420; Phosphoinositide 3-kinase, C2 IPR003113; Phosphatidylinositol 3-kinase, p85-binding IPR008973; C2 calcium/lipid-binding domain, CaLB IPR011009; Protein kinase-like domain IPR016024; Armadillo-type fold
CGI_10000895	CGI_10000895_10016771	NA
CGI_10016057	CGI_10016057_10031170	IPR000504; RNA recognition motif domain
CGI_10027673	CGI_10027673_10010978	IPR001936; Ras GTPase-activating protein IPR003123; Vacuolar sorting protein 9 IPR008936; Rho GTPase activation protein IPR013995; Vacuolar sorting protein 9, subgroup
CGI_10026033	CGI_10026033_10025903	NA
CGI_10020462	CGI_10020462_10012235	IPR005301; Mob1/phocein
CGI_10004241	CGI_10004241_10009088	IPR001452; Src homology-3 domain
CGI_10015543	CGI_10015543_10032810	IPR012896; Integrin beta subunit, tail IPR013111; EGF, extracellular IPR014836; Integrin beta subunit, cytoplasmic IPR015812; Integrin beta subunit
CGI_10023528	CGI_10023528_10034441	NA
CGI_10013965	CGI_10013965_10020076	IPR005201; Glycoside hydrolase, family 85
CGI_10013432	CGI_10013432_10032911	IPR002049; EGF-like, laminin
CGI_10011964	CGI_10011964_10022278	IPR000299; FERM domain IPR002404; Insulin receptor substrate-1, PTB IPR015224; Talin, central IPR018979; FERM, N-terminal IPR019748; FERM central domain IPR019749; Band 4.1 domain
CGI_10004801	CGI_10004801_10037921	IPR011701; Major facilitator superfamily MFS-1 IPR016196; Major facilitator superfamily, general substrate transporter IPR020846; Major facilitator superfamily
CGI_10001550	CGI_10001550_10036938	IPR000756; Diacylglycerol kinase, accessory domain
CGI_10004210	CGI_10004210_10024179	IPR000242; Protein-tyrosine phosphatase, receptor/non-receptor type IPR000387; Dual-specific/protein-tyrosine phosphatase, conserved region IPR003595; Protein-tyrosine phosphatase, catalytic
CGI_10020330	CGI_10020330_10021265	IPR005522; Inositol polyphosphate kinase
CGI_10003660	CGI_10003660	NA
CGI_10004394	CGI_10004394_10021985	IPR001005; SANT domain, DNA binding IPR009057; Homeodomain-like IPR014778; Myb, DNA-binding IPR017884; SANT, eukarya
CGI_10023350	CGI_10023350_10019172	NA
CGI_10008495	CGI_10008495_10025870	IPR007110; Immunoglobulin-like IPR013106; Immunoglobulin V-set
CGI_10028208	CGI_10028208_10008284	IPR000764; Uridine kinase IPR006083; Phosphoribulokinase/uridine kinase
CGI_10025259	CGI_10025259_10037323	IPR002126; Cadherin IPR015919; Cadherin-like
CGI_10024240	CGI_10024240_10022348	IPR000306; Zinc finger, FYVE-type IPR011011; Zinc finger, FYVE/PHD-type IPR015390; Rabaptin, GTPase-Rab5 binding IPR017455; Zinc finger, FYVE-related
CGI_10012431	CGI_10012431_10013471	IPR001194; DENN IPR005112; dDENN IPR005113; uDENN
CGI_10013694	CGI_10013694_10041075	IPR000340; Dual specificity phosphatase, catalytic domain IPR000387; Dual-specific/protein-tyrosine phosphatase, conserved region IPR001763; Rhodanese-like IPR008343; MAP kinase phosphatase IPR020422; Dual specificity phosphatase, subgroup, catalytic domain
CGI_10017429	CGI_10017429_10035702	NA
CGI_10013125	CGI_10013125_10017467	IPR000742; Epidermal growth factor-like, type 3 IPR006149; EB domain IPR008985; Concanavalin A-like lectin/glucanase
CGI_10006432	CGI_10006432_10017109	IPR010548; BNIP3
CGI_10018224	CGI_10018224_10011455	NA
CGI_10016245	CGI_10016245_10028200	IPR000861; HR1 repeat, rho-binding IPR001478; PDZ/DHR/GLGF IPR004328; BRO1 domain IPR011072; HR1 rho-binding repeat
CGI_10009313	CGI_10009313_10018700	IPR004263; Exostosin-like IPR015338; EXTL2, alpha-1,4-N-acetylhexosaminyltransferase
CGI_10015286	CGI_10015286_10037296	IPR003378; Fringe-like
CGI_10025912	CGI_10025912_10037401	IPR001715; Calponin homology domain
CGI_10006477	CGI_10006477_10006491	IPR003959; ATPase, AAA-type, core
CGI_10007027	CGI_10007027_10039290	IPR000756; Diacylglycerol kinase, accessory domain IPR001206; Diacylglycerol kinase, catalytic domain IPR002219; Protein kinase C-like, phorbol ester/diacylglycerol binding
CGI_10015107	CGI_10015107_10002606	NA
CGI_10025126	CGI_10025126_10024458	IPR001680; WD40 repeat IPR015048; Domain of unknown function DUF1899 IPR015049; Domain of unknown function DUF1900 IPR017986; WD40-repeat-containing domain IPR019781; WD40 repeat, subgroup IPR019782; WD40 repeat 2
CGI_10020626	CGI_10020626_10023762	IPR003961; Fibronectin, type III IPR007110; Immunoglobulin-like IPR008957; Fibronectin type III domain
CGI_10027527	CGI_10027527_10022678	NA
CGI_10024742	CGI_10024742_10008337	IPR005322; Peptidase C69, dipeptidase A
CGI_10016209	CGI_10016209_10008727	IPR000504; RNA recognition motif domain IPR002589; Appr-1-p processing IPR004170; WWE domain IPR012317; Poly(ADP-ribose) polymerase, catalytic domain
CGI_10005909	CGI_10005909_10041659	NA
CGI_10018765	CGI_10018765_10023035	IPR000048; IQ motif, EF-hand binding site IPR001609; Myosin head, motor domain
CGI_10009635	CGI_10009635_10039208	IPR000315; Zinc finger, B-box IPR009053; Prefoldin IPR010989; t-SNARE
CGI_10002701	CGI_10002701_10036610	IPR001711; Phospholipase C, phosphatidylinositol-specific, Y domain IPR008973; C2 calcium/lipid-binding domain, CaLB IPR009535; Phosphatidylinositol-4, 5-bisphosphate phosphodiesterase beta, conserved site IPR017946; PLC-like phosphodiesterase, TIM beta/alpha-barrel domain
CGI_10024116	CGI_10024116_10016415	IPR007888; NDT80/PhoG-like DNA-binding IPR008967; p53-like transcription factor, DNA-binding
CGI_10007827	CGI_10007827_10002477	IPR000333; Activin type II receptor IPR000472; TGF-beta receptor/activin receptor, type I/II IPR000719; Protein kinase, catalytic domain IPR002290; Serine/threonine-protein kinase domain IPR003605; TGF beta receptor, GS motif IPR011009; Protein kinase-like domain IPR017442; Serine/threonine-protein kinase-like domain IPR020635; Tyrosine-protein kinase, catalytic domain
CGI_10025165	CGI_10025165_10034931	IPR000504; RNA recognition motif domain
CGI_10027492	CGI_10027492_10013639	IPR006210; Epidermal growth factor-like IPR008979; Galactose-binding domain-like IPR009030; Growth factor, receptor
CGI_10001285	CGI_10001285_10024093	IPR013594; Dynein heavy chain, N-terminal domain-1
CGI_10008780	CGI_10008780_10021737	IPR000299; FERM domain IPR003439; ABC transporter-like IPR013525; ABC-2 type transporter IPR014847; FERM adjacent (FA) IPR018979; FERM, N-terminal IPR018980; FERM, C-terminal PH-like domain IPR019748; FERM central domain IPR019749; Band 4.1 domain IPR019750; Band 4.1 family
CGI_10011447	CGI_10011447_10011340	NA
CGI_10014644	CGI_10014644_10011126	IPR000719; Protein kinase, catalytic domain IPR002290; Serine/threonine-protein kinase domain IPR007527; Zinc finger, SWIM-type IPR011009; Protein kinase-like domain IPR017442; Serine/threonine-protein kinase-like domain IPR020635; Tyrosine-protein kinase, catalytic domain
CGI_10017983	CGI_10017983_10004635	IPR002227; Tyrosinase IPR008922; Di-copper centre-containing
CGI_10000594	CGI_10000594_10024742	IPR003619; MAD homology 1, Dwarfin-type IPR013019; MAD homology, MH1
CGI_10007578	CGI_10007578_10030693	IPR002059; Cold-shock protein, DNA-binding IPR011129; Cold shock protein IPR016027; Nucleic acid-binding, OB-fold-like
CGI_10025956	CGI_10025956_10022054	IPR000772; Ricin B lectin IPR001173; Glycosyl transferase, family 2 IPR008997; Ricin B-related lectin
CGI_10015415	CGI_10015415_10008453	NA
CGI_10009873	CGI_10009873_10029395	IPR006759; Glycosyl transferase, family 54
CGI_10020590	CGI_10020590_10011293	IPR002172; LDLR class A repeat IPR003599; Immunoglobulin subtype IPR007110; Immunoglobulin-like IPR013098; Immunoglobulin I-set
CGI_10020511	CGI_10020511_10011218	IPR003100; Argonaute/Dicer protein, PAZ IPR003165; Stem cell self-renewal protein Piwi IPR012337; Ribonuclease H-like IPR014811; Domain of unknown function DUF1785
CGI_10014445	CGI_10014445_10010961	IPR004156; Organic anion transporter polypeptide OATP IPR011497; Protease inhibitor, Kazal-type IPR016196; Major facilitator superfamily, general substrate transporter IPR020846; Major facilitator superfamily
CGI_10017105	CGI_10017105_10024962	IPR001005; SANT domain, DNA binding IPR009057; Homeodomain-like IPR014778; Myb, DNA-binding IPR017877; MYB-like IPR017930; HTH transcriptional regulator, Myb-type, DNA-binding
CGI_10006231	CGI_10006231_10001172	IPR001747; Lipid transport protein, N-terminal IPR015819; Lipid transport protein, beta-sheet shell
CGI_10004594	CGI_10004594_10012074	NA
CGI_10019841	CGI_10019841	NA
CGI_10024764	CGI_10024764_10029206	IPR007744; Protein of unknown function DUF672
CGI_10023604	CGI_10023604_10017460	IPR001540; Glycoside hydrolase, family 20 IPR004866; Carbohydrate-binding, chitobiase/hexosaminidase-type, N-terminal IPR004867; Glycoside hydrolase, family 20, C-terminal IPR008965; Carbohydrate-binding IPR014756; Immunoglobulin E-set IPR015883; Glycoside hydrolase, family 20, catalytic core IPR017853; Glycoside hydrolase, catalytic core
CGI_10000886	CGI_10000886_10006267	IPR001140; ABC transporter, transmembrane domain IPR003439; ABC transporter-like IPR003593; ATPase, AAA+ type, core IPR011527; ABC transporter, transmembrane domain, type 1 IPR017940; ABC transporter integral membrane type 1
CGI_10009827	CGI_10009827_10025216	IPR000014; PAS IPR001789; Signal transduction response regulator, receiver domain IPR002073; 3'5'-cyclic nucleotide phosphodiesterase, catalytic domain IPR003607; Metal-dependent phosphohydrolase, HD domain IPR013767; PAS fold IPR023088; 3'5'-cyclic nucleotide phosphodiesterase
CGI_10004788	CGI_10004788_10017745	IPR001870; B302/SPRY domain IPR003877; SPla/RYanodine receptor SPRY IPR008985; Concanavalin A-like lectin/glucanase IPR018355; SPla/RYanodine receptor subgroup
CGI_10011539	CGI_10011539_10012730	IPR000315; Zinc finger, B-box IPR013017; NHL repeat, subgroup
CGI_10006156	CGI_10006156_10006037	IPR003593; ATPase, AAA+ type, core IPR003959; ATPase, AAA-type, core IPR013799; STAT transcription factor, protein interaction
CGI_10028209	CGI_10028209_10008285	IPR001680; WD40 repeat IPR011046; WD40 repeat-like-containing domain IPR019781; WD40 repeat, subgroup
CGI_10011252	CGI_10011252_10040678	IPR009030; Growth factor, receptor
CGI_10005620	CGI_10005620_10035702	IPR000315; Zinc finger, B-box
CGI_10005156	CGI_10005156_10023740	IPR001140; ABC transporter, transmembrane domain IPR003439; ABC transporter-like IPR003593; ATPase, AAA+ type, core IPR011527; ABC transporter, transmembrane domain, type 1 IPR017940; ABC transporter integral membrane type 1
CGI_10021774	CGI_10021774_10002273	IPR004837; Sodium/calcium exchanger membrane region
CGI_10000460	CGI_10000460_10000875	NA
CGI_10024241	CGI_10024241_10022347	IPR015012; Phenylalanine zipper
CGI_10004288	CGI_10004288_10030169	IPR007044; Cyclodeaminase/cyclohydrolase IPR012886; Formiminotransferase, N-terminal subdomain IPR013802; Formiminotransferase, C-terminal subdomain IPR022384; Formiminotransferas, N- and C-terminal subdomains
CGI_10006131	CGI_10006131_10029862	IPR000333; Activin type II receptor IPR000472; TGF-beta receptor/activin receptor, type I/II IPR000719; Protein kinase, catalytic domain IPR002290; Serine/threonine-protein kinase domain IPR011009; Protein kinase-like domain IPR017442; Serine/threonine-protein kinase-like domain IPR020635; Tyrosine-protein kinase, catalytic domain
CGI_10028439	CGI_10028439_10017405	IPR000299; FERM domain IPR000719; Protein kinase, catalytic domain IPR001245; Serine-threonine/tyrosine-protein kinase IPR002290; Serine/threonine-protein kinase domain IPR011009; Protein kinase-like domain IPR018249; EF-HAND 2 IPR020635; Tyrosine-protein kinase, catalytic domain
CGI_10011542	CGI_10011542_10034491	IPR010560; Neogenin, C-terminal
CGI_10016402	CGI_10016402_10009115	IPR000082; SEA IPR000859; CUB IPR000998; MAM domain IPR008985; Concanavalin A-like lectin/glucanase
CGI_10023766	CGI_10023766_10038835	NA
CGI_10006734	CGI_10006734_10033707	NA
CGI_10010721	CGI_10010721_10040874	IPR000409; Beige/BEACH IPR001680; WD40 repeat IPR011046; WD40 repeat-like-containing domain IPR017986; WD40-repeat-containing domain IPR019781; WD40 repeat, subgroup IPR019782; WD40 repeat 2
CGI_10017257	CGI_10017257_10030084	IPR000159; Ras-association IPR000299; FERM domain IPR019748; FERM central domain IPR019749; Band 4.1 domain
CGI_10017251	CGI_10017251_10033697	IPR000089; Biotin/lipoyl attachment IPR000891; Pyruvate carboxyltransferase IPR003379; Carboxylase, conserved domain IPR005479; Carbamoyl-phosphate synthetase, large subunit, ATP-binding IPR005481; Carbamoyl-phosphate synthase, large subunit, N-terminal IPR005482; Biotin carboxylase, C-terminal IPR011053; Single hybrid motif IPR011054; Rudiment single hybrid motif IPR011761; ATP-grasp fold IPR011…
CGI_10004932	CGI_10004932_10039730	IPR001394; Peptidase C19, ubiquitin carboxyl-terminal hydrolase 2
CGI_10004450	CGI_10004450_10026672	NA
CGI_10000668	CGI_10000668_10036021	IPR001828; Extracellular ligand-binding receptor
CGI_10025805	CGI_10025805_10003397	IPR002126; Cadherin IPR015919; Cadherin-like
CGI_10007346	CGI_10007346_10032228	IPR002048; Calcium-binding EF-hand IPR018249; EF-HAND 2
CGI_10007837	CGI_10007837_10016599	IPR000742; Epidermal growth factor-like, type 3 IPR001881; EGF-like calcium-binding IPR002035; von Willebrand factor, type A IPR006210; Epidermal growth factor-like IPR013091; EGF calcium-binding
CGI_10020455	CGI_10020455_10034108	IPR000719; Protein kinase, catalytic domain IPR001245; Serine-threonine/tyrosine-protein kinase IPR002290; Serine/threonine-protein kinase domain IPR006210; Epidermal growth factor-like IPR009030; Growth factor, receptor IPR011009; Protein kinase-like domain IPR020635; Tyrosine-protein kinase, catalytic domain
CGI_10020660	CGI_10020660_10004806	IPR002110; Ankyrin repeat IPR007110; Immunoglobulin-like IPR020683; Ankyrin repeat-containing domain
CGI_10025830	CGI_10025830_10024773	IPR003619; MAD homology 1, Dwarfin-type IPR019548; CTF transcription factor/nuclear factor 1, N-terminal IPR020604; CTF transcription factor/nuclear factor 1, DNA-binding domain
CGI_10006146	CGI_10006146_10020798	NA
CGI_10009224	CGI_10009224	NA
CGI_10027366	CGI_10027366_10033164	NA
CGI_10018579	CGI_10018579_10014169	NA
CGI_10022070	CGI_10022070_10008063	NA
CGI_10016232	CGI_10016232_10038041	IPR001440; Tetratricopeptide TPR-1 IPR013026; Tetratricopeptide repeat-containing IPR019734; Tetratricopeptide repeat
CGI_10021883	CGI_10021883_10033308	IPR003961; Fibronectin, type III IPR007110; Immunoglobulin-like IPR008957; Fibronectin type III domain
CGI_10014045	CGI_10014045_10041060	IPR001496; SOCS protein, C-terminal IPR003877; SPla/RYanodine receptor SPRY IPR008985; Concanavalin A-like lectin/glucanase
CGI_10022186	CGI_10022186_10040412	IPR001630; cAMP response element binding (CREB) protein IPR004827; Basic-leucine zipper (bZIP) transcription factor IPR011616; bZIP transcription factor, bZIP-1
CGI_10021254	CGI_10021254_10040495	IPR010770; SGT1
CGI_10023381	CGI_10023381_10019714	IPR001382; Glycoside hydrolase, family 47
CGI_10012017	CGI_10012017_10036268	IPR002073; 3'5'-cyclic nucleotide phosphodiesterase, catalytic domain IPR003607; Metal-dependent phosphohydrolase, HD domain
CGI_10020147	CGI_10020147_10012643	IPR004087; K Homology IPR004088; K Homology, type 1 IPR018111; K Homology, type 1, subgroup
CGI_10012814	CGI_10012814_10024848	IPR009675; Xklp2 targeting protein IPR022021; Cell cycle regulated microtubule associated protein
CGI_10028542	CGI_10028542_10007909	IPR001623; Heat shock protein DnaJ, N-terminal IPR002939; Chaperone DnaJ, C-terminal IPR003095; Heat shock protein DnaJ IPR008160; Collagen triple helix repeat IPR008971; HSP40/DnaJ peptide-binding IPR008985; Concanavalin A-like lectin/glucanase IPR010515; Collagenase NC10/endostatin IPR016187; C-type lectin fold
CGI_10026034	CGI_10026034_10026725	IPR000488; Death IPR000980; SH2 motif IPR013684; Mitochondrial Rho-like IPR020859; ROC GTPase
CGI_10023513	CGI_10023513_10015673	IPR000413; Integrin alpha chain IPR013517; FG-GAP IPR013519; Integrin alpha beta-propellor IPR013649; Integrin alpha-2
CGI_10004760	CGI_10004760_10041992	IPR000225; Armadillo IPR009223; APC cysteine-rich IPR016024; Armadillo-type fold
CGI_10014712	CGI_10014712_10007924	IPR007230; Peptidase S59, nucleoporin IPR021967; Nuclear protein 96
CGI_10026115	CGI_10026115	IPR001849; Pleckstrin homology domain
CGI_10021885	CGI_10021885_10008058	IPR004839; Aminotransferase, class I/classII IPR015118; 5-aminolevulinate synthase presequence IPR015424; Pyridoxal phosphate-dependent transferase, major domain
CGI_10022707	CGI_10022707_10003075	NA
CGI_10002457	CGI_10002457_10026801	IPR001140; ABC transporter, transmembrane domain IPR003439; ABC transporter-like IPR003593; ATPase, AAA+ type, core IPR011527; ABC transporter, transmembrane domain, type 1 IPR017940; ABC transporter integral membrane type 1
CGI_10016646	CGI_10016646_10019789	NA
CGI_10012108	CGI_10012108_10039990	IPR000980; SH2 motif IPR001452; Src homology-3 domain IPR011511; Variant SH3
CGI_10017630	CGI_10017630_10013791	NA
CGI_10006669	CGI_10006669_10019708	NA
CGI_10026280	CGI_10026280_10020710	IPR000719; Protein kinase, catalytic domain IPR002290; Serine/threonine-protein kinase domain IPR011009; Protein kinase-like domain IPR017442; Serine/threonine-protein kinase-like domain IPR020635; Tyrosine-protein kinase, catalytic domain
CGI_10024844	CGI_10024844_10035601	IPR009771; Ribosome control protein 1 IPR011046; WD40 repeat-like-containing domain
CGI_10021626	CGI_10021626_10042176	NA
CGI_10026116	CGI_10026116_10014038	IPR001194; DENN IPR001849; Pleckstrin homology domain IPR002219; Protein kinase C-like, phorbol ester/diacylglycerol binding IPR004182; GRAM IPR005112; dDENN IPR010569; Myotubularin-related IPR017906; Myotubularin phosphatase domain IPR022096; Myotubularin protein
CGI_10028273	CGI_10028273_10016817	IPR004087; K Homology IPR018111; K Homology, type 1, subgroup
CGI_10019106	CGI_10019106_10037961	IPR008979; Galactose-binding domain-like
CGI_10022155	CGI_10022155_10041134	IPR004148; BAR
CGI_10008544	CGI_10008544_10011603	IPR002999; Tudor domain IPR008191; Maternal tudor protein IPR018351; Tudor subgroup
CGI_10021276	CGI_10021276_10006218	IPR000195; Rab-GAP/TBC domain IPR001849; Pleckstrin homology domain
CGI_10008298	CGI_10008298_10027044	NA
CGI_10007118	CGI_10007118_10021707	IPR008957; Fibronectin type III domain
CGI_10009148	CGI_10009148_10020599	IPR000436; Sushi/SCR/CCP IPR000742; Epidermal growth factor-like, type 3 IPR000859; CUB IPR001304; C-type lectin IPR001881; EGF-like calcium-binding IPR002172; LDLR class A repeat IPR003410; Hyalin IPR006209; EGF IPR006210; Epidermal growth factor-like IPR008985; Concanavalin A-like lectin/glucanase IPR009030; Growth factor, receptor IPR011641; Tyrosine-protein kinase ephrin type A/B receptor-lik…
CGI_10015868	CGI_10015868_10017165	IPR006730; PA26 p53-induced protein (sestrin)
CGI_10018218	CGI_10018218_10016127	IPR000101; Gamma-glutamyltranspeptidase
CGI_10025831	CGI_10025831_10021386	IPR000719; Protein kinase, catalytic domain IPR002290; Serine/threonine-protein kinase domain IPR011009; Protein kinase-like domain IPR017442; Serine/threonine-protein kinase-like domain IPR020635; Tyrosine-protein kinase, catalytic domain
CGI_10021110	CGI_10021110_10039227	IPR002090; Na+/H+ exchanger, isoform 6 (NHE6) IPR004709; Na+/H+ exchanger IPR006153; Cation/H+ exchanger
CGI_10007712	CGI_10007712_10030873	IPR008516; Na,K-Atpase Interacting protein
CGI_10012430	CGI_10012430_10012122	NA
CGI_10007354	CGI_10007354_10026052	IPR003104; Actin-binding FH2/DRF autoregulatory IPR010472; Diaphanous FH3 IPR010473; Diaphanous GTPase-binding IPR014767; Diaphanous autoregulatory IPR014768; GTPase-binding/formin homology 3 IPR015425; Actin-binding FH2 IPR016024; Armadillo-type fold
CGI_10020032	CGI_10020032_10035777	IPR006644; Dystroglycan-type cadherin-like IPR008465; Dystroglycan IPR015919; Cadherin-like
CGI_10013531	CGI_10013531_10018467	IPR011029; DEATH-like
CGI_10009466	CGI_10009466_10037650	IPR008985; Concanavalin A-like lectin/glucanase
CGI_10008315	CGI_10008315_10036121	IPR000175; Sodium:neurotransmitter symporter
CGI_10026674	CGI_10026674_10040375	IPR000323; Copper type II, ascorbate-dependent monooxygenase, N-terminal IPR008977; PHM/PNGase F-fold domain
CGI_10023322	CGI_10023322_10025327	IPR000719; Protein kinase, catalytic domain IPR002290; Serine/threonine-protein kinase domain IPR008979; Galactose-binding domain-like IPR011009; Protein kinase-like domain IPR017442; Serine/threonine-protein kinase-like domain IPR020635; Tyrosine-protein kinase, catalytic domain
CGI_10007095	CGI_10007095_10033607	IPR000306; Zinc finger, FYVE-type IPR011011; Zinc finger, FYVE/PHD-type IPR017455; Zinc finger, FYVE-related
CGI_10012804	CGI_10012804_10024840	IPR001356; Homeobox IPR003604; Zinc finger, U1-type IPR007087; Zinc finger, C2H2-type IPR009057; Homeodomain-like IPR015880; Zinc finger, C2H2-like
CGI_10017555	CGI_10017555_10009399	IPR001478; PDZ/DHR/GLGF IPR021922; Protein of unknown function DUF3534
CGI_10004705	CGI_10004705_10014169	IPR000315; Zinc finger, B-box
CGI_10021714	CGI_10021714_10035522	IPR001073; Complement C1q protein IPR002049; EGF-like, laminin IPR006210; Epidermal growth factor-like IPR008983; Tumour necrosis factor-like
CGI_10016388	CGI_10016388_10022098	IPR001806; Ras GTPase IPR002041; Ran GTPase IPR003577; Ras small GTPase, Ras type IPR003578; Small GTPase, Rho type IPR003579; Ras small GTPase, Rab type IPR013753; Ras IPR020851; Small GTPase
CGI_10026870	CGI_10026870_10033537	IPR000315; Zinc finger, B-box
CGI_10002921	CGI_10002921_10035319	IPR000719; Protein kinase, catalytic domain IPR000980; SH2 motif IPR001245; Serine-threonine/tyrosine-protein kinase IPR001841; Zinc finger, RING-type IPR002290; Serine/threonine-protein kinase domain IPR011009; Protein kinase-like domain IPR018957; Zinc finger, C3HC4 RING-type IPR020635; Tyrosine-protein kinase, catalytic domain
CGI_10017418	CGI_10017418_10018748	IPR008631; Glycogen synthase
CGI_10000455	CGI_10000455_10008792	IPR014782; Peptidase M1, membrane alanine aminopeptidase, N-terminal
CGI_10024132	CGI_10024132_10021784	IPR005140; eRF1 domain 1 IPR005141; eRF1 domain 2 IPR005142; eRF1 domain 3
CGI_10006488	CGI_10006488_10036626	IPR000608; Ubiquitin-conjugating enzyme, E2 IPR001370; Baculoviral inhibition of apoptosis protein repeat IPR016135; Ubiquitin-conjugating enzyme/RWD-like IPR022103; Protein of unknown function DUF3643
CGI_10004072	CGI_10004072_10029870	IPR000716; Thyroglobulin type-1 IPR001050; Syndecan
CGI_10002593	CGI_10002593_10017222	NA
CGI_10028289	CGI_10028289_10028392	IPR002110; Ankyrin repeat IPR002893; Zinc finger, MYND-type IPR003409; MORN motif IPR020683; Ankyrin repeat-containing domain
CGI_10010916	CGI_10010916_10004536	IPR000195; Rab-GAP/TBC domain IPR004012; RUN
CGI_10020687	CGI_10020687_10041922	IPR001487; Bromodomain IPR001680; WD40 repeat IPR011046; WD40 repeat-like-containing domain IPR017986; WD40-repeat-containing domain IPR019781; WD40 repeat, subgroup IPR019782; WD40 repeat 2
CGI_10016208	CGI_10016208_10008727	NA
CGI_10028414	CGI_10028414_10018282	IPR001007; von Willebrand factor, type C IPR006552; VWC out IPR008037; Proteinase inhibitor I19, pacifastin
CGI_10011713	CGI_10011713_10021546	IPR000536; Nuclear hormone receptor, ligand-binding, core IPR001628; Zinc finger, nuclear hormone receptor-type IPR001723; Steroid hormone receptor IPR001728; Thyroid hormone receptor IPR008946; Nuclear hormone receptor, ligand-binding
CGI_10027260	CGI_10027260_10037983	IPR001806; Ras GTPase IPR002041; Ran GTPase IPR003577; Ras small GTPase, Ras type IPR003578; Small GTPase, Rho type IPR003579; Ras small GTPase, Rab type IPR013753; Ras IPR020851; Small GTPase
CGI_10021073	CGI_10021073_10018725	IPR000742; Epidermal growth factor-like, type 3 IPR002049; EGF-like, laminin IPR002889; Carbohydrate-binding WSC IPR006210; Epidermal growth factor-like IPR008985; Concanavalin A-like lectin/glucanase IPR009030; Growth factor, receptor IPR013111; EGF, extracellular
CGI_10001551	CGI_10001551_10036938	IPR000756; Diacylglycerol kinase, accessory domain
CGI_10011210	CGI_10011210_10009552	IPR001125; Recoverin IPR002048; Calcium-binding EF-hand IPR002123; Phospholipid/glycerol acyltransferase IPR018249; EF-HAND 2
CGI_10020951	CGI_10020951_10010710	IPR007087; Zinc finger, C2H2-type IPR015880; Zinc finger, C2H2-like
CGI_10019248	CGI_10019248_10039186	NA
CGI_10008838	CGI_10008838_10038363	IPR001382; Glycoside hydrolase, family 47
CGI_10012195	CGI_10012195_10027978	IPR010473; Diaphanous GTPase-binding IPR016024; Armadillo-type fold
CGI_10025858	CGI_10025858_10022094	NA
CGI_10017797	CGI_10017797_10019157	IPR006816; Engulfment/cell motility, ELMO
CGI_10003768	CGI_10003768_10020607	IPR001875; Death effector IPR011029; DEATH-like
CGI_10005875	CGI_10005875_10019838	IPR010401; Amylo-alpha-1,6-glucosidase IPR017853; Glycoside hydrolase, catalytic core
CGI_10012806	CGI_10012806_10024842	IPR004206; mRNA capping enzyme, beta subunit IPR008172; Adenylate cyclase
CGI_10000289	CGI_10000289_10035702	IPR000315; Zinc finger, B-box
CGI_10017423	CGI_10017423_10040340	IPR008979; Galactose-binding domain-like
CGI_10006418	CGI_10006418_10026084	IPR001841; Zinc finger, RING-type IPR018957; Zinc finger, C3HC4 RING-type
CGI_10019667	CGI_10019667_10022827	NA
CGI_10007953	CGI_10007953_10029017	IPR001190; Speract/scavenger receptor IPR017448; Speract/scavenger receptor-related
CGI_10009621	CGI_10009621_10010614	IPR004170; WWE domain IPR012317; Poly(ADP-ribose) polymerase, catalytic domain
CGI_10027449	CGI_10027449_10005108	IPR000436; Sushi/SCR/CCP IPR000742; Epidermal growth factor-like, type 3 IPR000859; CUB IPR001304; C-type lectin IPR001881; EGF-like calcium-binding IPR002172; LDLR class A repeat IPR003410; Hyalin IPR003609; Apple-like IPR006209; EGF IPR006210; Epidermal growth factor-like IPR009030; Growth factor, receptor IPR013091; EGF calcium-binding IPR016060; Complement control module IPR016187; C-type lec…
CGI_10001839	CGI_10001839_10027439	IPR019025; Cordon-bleu domain
CGI_10012085	CGI_10012085_10011352	IPR000322; Glycoside hydrolase, family 31 IPR000519; P-type trefoil IPR011013; Glycoside hydrolase-type carbohydrate-binding IPR017853; Glycoside hydrolase, catalytic core
CGI_10025571	CGI_10025571_10011940	IPR002035; von Willebrand factor, type A IPR004010; Cache
CGI_10005297	CGI_10005297_10024475	IPR011019; KIND
CGI_10007463	CGI_10007463_10028276	IPR000315; Zinc finger, B-box
CGI_10028529	CGI_10028529_10041915	IPR000488; Death IPR000719; Protein kinase, catalytic domain IPR001245; Serine-threonine/tyrosine-protein kinase IPR002290; Serine/threonine-protein kinase domain IPR011009; Protein kinase-like domain IPR011029; DEATH-like IPR020635; Tyrosine-protein kinase, catalytic domain
CGI_10022272	CGI_10022272_10027922	IPR000367; G-protein alpha subunit, group S IPR001019; Guanine nucleotide binding protein (G-protein), alpha subunit IPR011025; G protein alpha subunit, helical insertion
CGI_10019822	CGI_10019822_10015954	IPR000421; Coagulation factor 5/8 type, C-terminal IPR000719; Protein kinase, catalytic domain IPR001245; Serine-threonine/tyrosine-protein kinase IPR002290; Serine/threonine-protein kinase domain IPR008979; Galactose-binding domain-like IPR011009; Protein kinase-like domain IPR020635; Tyrosine-protein kinase, catalytic domain
CGI_10010444	CGI_10010444_10008248	IPR000001; Kringle IPR013806; Kringle-like fold
CGI_10028824	CGI_10028824_10034522	IPR000300; Inositol polyphosphate-related phosphatase IPR005135; Endonuclease/exonuclease/phosphatase
CGI_10014624	CGI_10014624_10036295	IPR010987; Glutathione S-transferase, C-terminal-like IPR014758; Methionyl-tRNA synthetase, class Ia IPR015413; Aminoacyl-tRNA synthetase, class I (M) IPR017933; Glutathione S-transferase/chloride channel, C-terminal
CGI_10026144	CGI_10026144_10014580	IPR000772; Ricin B lectin IPR001173; Glycosyl transferase, family 2 IPR008997; Ricin B-related lectin
CGI_10000058	CGI_10000058_10019363	IPR010491; PRP1 splicing factor, N-terminal
CGI_10001070	CGI_10001070_10004233	IPR000859; CUB IPR001506; Peptidase M12A, astacin IPR006026; Peptidase, metallopeptidase
CGI_10012697	CGI_10012697_10016353	IPR000606; Helicase domain, viral-like
CGI_10022756	CGI_10022756_10017172	IPR000301; Tetraspanin, subgroup IPR008952; Tetraspanin, EC2 domain IPR018499; Tetraspanin
CGI_10028558	CGI_10028558_10031580	IPR001623; Heat shock protein DnaJ, N-terminal IPR003095; Heat shock protein DnaJ
CGI_10019491	CGI_10019491_10028868	IPR000225; Armadillo IPR000357; HEAT IPR000980; SH2 motif IPR001494; Importin-beta, N-terminal IPR003595; Protein-tyrosine phosphatase, catalytic IPR008973; C2 calcium/lipid-binding domain, CaLB IPR014019; Phosphatase tensin type IPR014020; Tensin phosphatase, C2 domain IPR016024; Armadillo-type fold IPR021133; HEAT, type 2
CGI_10011973	CGI_10011973_10013600	IPR000860; Tetrapyrrole biosynthesis, hydroxymethylbilane synthase IPR022417; Porphobilinogen deaminase, N-terminal IPR022418; Porphobilinogen deaminase, C-terminal domain
CGI_10012176	CGI_10012176_10007595	IPR006133; DNA-directed DNA polymerase, family B, exonuclease domain IPR006134; DNA-directed DNA polymerase, family B, multifunctional domain IPR006172; DNA-directed DNA polymerase, family B IPR012337; Ribonuclease H-like
CGI_10026382	CGI_10026382_10019184	IPR001452; Src homology-3 domain
CGI_10027674	CGI_10027674_10010979	IPR001293; Zinc finger, TRAF-type IPR001841; Zinc finger, RING-type IPR002083; MATH IPR008974; TRAF-like
CGI_10013108	CGI_10013108_10030827	IPR001382; Glycoside hydrolase, family 47
CGI_10020483	CGI_10020483_10021049	NA
CGI_10002494	CGI_10002494_10033227	IPR006210; Epidermal growth factor-like IPR009030; Growth factor, receptor
CGI_10009460	CGI_10009460_10027833	NA
CGI_10009982	CGI_10009982_10016554	IPR004156; Organic anion transporter polypeptide OATP IPR011497; Protease inhibitor, Kazal-type IPR016196; Major facilitator superfamily, general substrate transporter
CGI_10005544	CGI_10005544_10013737	NA
CGI_10024948	CGI_10024948_10024088	IPR004273; Dynein heavy chain
CGI_10023509	CGI_10023509_10004168	IPR000536; Nuclear hormone receptor, ligand-binding, core IPR008946; Nuclear hormone receptor, ligand-binding
CGI_10026567	CGI_10026567_10018132	IPR001757; ATPase, P-type, K/Mg/Cd/Cu/Zn/Na/Ca/Na/H-transporter IPR004014; ATPase, P-type cation-transporter, N-terminal IPR005834; Haloacid dehalogenase-like hydrolase IPR008250; ATPase, P-type, ATPase-associated domain IPR023214; HAD-like domain IPR023306; ATPase, cation-transporting, domain N
CGI_10028898	CGI_10028898_10023534	IPR002350; Proteinase inhibitor I1, Kazal IPR011497; Protease inhibitor, Kazal-type
CGI_10026046	CGI_10026046_10041634	IPR001680; WD40 repeat IPR011046; WD40 repeat-like-containing domain IPR019781; WD40 repeat, subgroup
CGI_10025514	CGI_10025514_10003065	NA
CGI_10020995	CGI_10020995_10016375	IPR003323; Ovarian tumour, otubain
CGI_10026772	CGI_10026772_10015216	IPR001370; Baculoviral inhibition of apoptosis protein repeat
CGI_10015553	CGI_10015553_10017037	NA
CGI_10027002	CGI_10027002_10005730	IPR007203; ORMDL
CGI_10011359	CGI_10011359_10027472	IPR000571; Zinc finger, CCCH-type
CGI_10012931	CGI_10012931_10004784	NA
CGI_10028885	CGI_10028885_10016781	IPR000626; Ubiquitin IPR019955; Ubiquitin supergroup
CGI_10019898	CGI_10019898_10009945	IPR003594; ATPase-like, ATP-binding domain
CGI_10015746	CGI_10015746_10020197	IPR000910; High mobility group, HMG1/HMG2 IPR009071; High mobility group, superfamily
CGI_10016707	CGI_10016707_10022456	IPR012860; Protein of unknown function DUF1630
CGI_10019638	CGI_10019638_10005098	IPR001627; Semaphorin/CD100 antigen
CGI_10025909	CGI_10025909_10007627	IPR000980; SH2 motif
CGI_10018030	CGI_10018030_10034128	IPR002602; Domain of unknown function DB IPR003599; Immunoglobulin subtype IPR003961; Fibronectin, type III IPR007110; Immunoglobulin-like IPR008957; Fibronectin type III domain IPR013151; Immunoglobulin
CGI_10006118	CGI_10006118_10027661	NA
CGI_10005805	CGI_10005805_10033429	IPR012336; Thioredoxin-like fold IPR013766; Thioredoxin domain IPR017936; Thioredoxin-like
CGI_10014240	CGI_10014240_10031229	IPR000601; PKD domain IPR002919; Protease inhibitor I8, cysteine-rich trypsin inhibitor-like IPR006210; Epidermal growth factor-like IPR022409; PKD/Chitinase domain
CGI_10013004	CGI_10013004_10026123	IPR000008; C2 calcium-dependent membrane targeting IPR000909; Phospholipase C, phosphatidylinositol-specific , X domain IPR001192; Phosphoinositide phospholipase C IPR001711; Phospholipase C, phosphatidylinositol-specific, Y domain IPR008973; C2 calcium/lipid-binding domain, CaLB IPR015359; Phospholipase C, phosphoinositol-specific, EF-hand-like IPR017946; PLC-like phosphodiesterase, TIM beta/alp…
CGI_10012478	CGI_10012478_10000493	IPR000770; SAND domain IPR010919; SAND domain-like
CGI_10016407	CGI_10016407_10034988	NA
CGI_10005847	CGI_10005847_10015991	IPR000504; RNA recognition motif domain
CGI_10021627	CGI_10021627_10008727	NA
CGI_10017439	CGI_10017439_10021981	NA
CGI_10021424	CGI_10021424_10023619	IPR000504; RNA recognition motif domain IPR012337; Ribonuclease H-like
CGI_10018157	CGI_10018157_10003030	IPR004328; BRO1 domain
CGI_10000941	CGI_10000941_10018648	IPR001194; DENN IPR005112; dDENN IPR005113; uDENN
CGI_10021099	CGI_10021099_10038608	IPR001594; Zinc finger, DHHC-type, palmitoyltransferase
CGI_10009423	CGI_10009423_10038213	IPR012591; Pre-mRNA-processing-splicing factor 8 IPR012592; PROCN
CGI_10016820	CGI_10016820_10001335	IPR002490; ATPase, V0/A0 complex, 116kDa subunit IPR011701; Major facilitator superfamily MFS-1 IPR016196; Major facilitator superfamily, general substrate transporter
CGI_10014955	CGI_10014955_10007793	IPR000195; Rab-GAP/TBC domain IPR000315; Zinc finger, B-box IPR001841; Zinc finger, RING-type IPR018957; Zinc finger, C3HC4 RING-type
CGI_10019155	CGI_10019155_10026802	IPR003594; ATPase-like, ATP-binding domain IPR007842; HEPN
CGI_10004023	CGI_10004023_10017691	IPR002937; Amine oxidase
CGI_10010667	CGI_10010667_10031809	IPR002913; Lipid-binding START
CGI_10000486	CGI_10000486_10033305	NA
CGI_10028025	CGI_10028025_10036799	NA
CGI_10022022	CGI_10022022_10030821	IPR006210; Epidermal growth factor-like IPR009030; Growth factor, receptor
CGI_10019922	CGI_10019922_10038812	IPR005834; Haloacid dehalogenase-like hydrolase
CGI_10006468	CGI_10006468_10028656	NA
CGI_10014632	CGI_10014632_10018802	IPR006077; Vinculin/alpha-catenin IPR017997; Vinculin
CGI_10009079	CGI_10009079_10036768	IPR004837; Sodium/calcium exchanger membrane region
CGI_10005937	CGI_10005937_10023426	IPR001841; Zinc finger, RING-type IPR006573; NEUZ
CGI_10008195	CGI_10008195	NA
CGI_10026750	CGI_10026750_10032406	IPR004841; Amino acid permease domain
CGI_10011380	CGI_10011380_10026268	IPR001024; Lipoxygenase, LH2 IPR008976; Lipase/lipooxygenase, PLAT/LH2
CGI_10013828	CGI_10013828_10038785	NA
CGI_10023102	CGI_10023102_10021864	IPR001478; PDZ/DHR/GLGF
CGI_10025139	CGI_10025139_10026820	IPR000997; Cholinesterase IPR002018; Carboxylesterase, type B
CGI_10026072	CGI_10026072_10034346	IPR004843; Metallo-dependent phosphatase IPR006186; Serine/threonine-specific protein phosphatase/bis(5-nucleosyl)-tetraphosphatase
CGI_10007285	CGI_10007285_10021559	NA
CGI_10006556	CGI_10006556_10025706	IPR001849; Pleckstrin homology domain
CGI_10001439	CGI_10001439_10025487	IPR013830; Esterase, SGNH hydrolase-type
CGI_10003697	CGI_10003697_10035006	IPR000375; Dynamin central domain IPR001401; Dynamin, GTPase domain IPR003130; Dynamin GTPase effector IPR020850; GTPase effector domain, GED IPR022812; Dynamin
CGI_10008929	CGI_10008929_10035600	IPR000719; Protein kinase, catalytic domain IPR000980; SH2 motif IPR001245; Serine-threonine/tyrosine-protein kinase IPR001452; Src homology-3 domain IPR002290; Serine/threonine-protein kinase domain IPR011009; Protein kinase-like domain IPR020635; Tyrosine-protein kinase, catalytic domain
CGI_10023619	CGI_10023619_10021492	IPR001478; PDZ/DHR/GLGF
CGI_10017406	CGI_10017406_10018154	IPR001251; Cellular retinaldehyde-binding/triple function, C-terminal IPR001936; Ras GTPase-activating protein IPR008936; Rho GTPase activation protein IPR016024; Armadillo-type fold
CGI_10000241	CGI_10000241_10032524	IPR007743; Interferon-inducible GTPase
CGI_10019291	CGI_10019291_10030844	IPR001046; Natural resistance-associated macrophage protein
CGI_10006703	CGI_10006703_10031301	IPR001594; Zinc finger, DHHC-type, palmitoyltransferase
CGI_10016106	CGI_10016106_10007517	IPR001863; Glypican
CGI_10017370	CGI_10017370_10033217	IPR001132; SMAD domain, Dwarfin-type IPR003619; MAD homology 1, Dwarfin-type IPR008984; SMAD/FHA domain IPR013019; MAD homology, MH1
CGI_10009243	CGI_10009243_10021892	IPR021893; Protein of unknown function DUF3504
CGI_10001470	CGI_10001470_10035526	IPR011016; Zinc finger, RING-CH-type IPR018957; Zinc finger, C3HC4 RING-type
CGI_10005669	CGI_10005669_10033808	IPR001251; Cellular retinaldehyde-binding/triple function, C-terminal
CGI_10028553	CGI_10028553_10020973	NA
CGI_10027031	CGI_10027031_10023058	IPR000536; Nuclear hormone receptor, ligand-binding, core IPR001628; Zinc finger, nuclear hormone receptor-type IPR001723; Steroid hormone receptor IPR001728; Thyroid hormone receptor IPR008946; Nuclear hormone receptor, ligand-binding
CGI_10006391	CGI_10006391_10031989	IPR001452; Src homology-3 domain
CGI_10024971	CGI_10024971_10042054	IPR001298; Filamin/ABP280 repeat IPR006598; Lipopolysaccharide-modifying protein IPR014756; Immunoglobulin E-set IPR017868; Filamin/ABP280 repeat-like
CGI_10015472	CGI_10015472_10016363	IPR000372; Leucine-rich repeat-containing N-terminal IPR000483; Cysteine-rich flanking region, C-terminal domain IPR001007; von Willebrand factor, type C IPR002007; Haem peroxidase, animal IPR003598; Immunoglobulin subtype 2 IPR003599; Immunoglobulin subtype IPR007110; Immunoglobulin-like IPR010255; Haem peroxidase IPR013098; Immunoglobulin I-set IPR019791; Haem peroxidase, animal, subgroup
CGI_10004228	CGI_10004228_10023018	NA
CGI_10021752	CGI_10021752_10037695	IPR002925; Dienelactone hydrolase
CGI_10020676	CGI_10020676_10010060	IPR001849; Pleckstrin homology domain IPR002913; Lipid-binding START
CGI_10010940	CGI_10010940_10028036	IPR002482; Peptidoglycan-binding Lysin subgroup IPR006571; TLDc IPR018392; Peptidoglycan-binding lysin domain
CGI_10004218	CGI_10004218_10032305	NA
CGI_10001440	CGI_10001440_10021906	IPR000623; Shikimate kinase IPR001926; Pyridoxal phosphate-dependent enzyme, beta subunit
CGI_10014575	CGI_10014575_10017026	IPR002110; Ankyrin repeat IPR020683; Ankyrin repeat-containing domain IPR021939; Kank N-terminal motif
CGI_10005307	CGI_10005307_10033079	IPR004014; ATPase, P-type cation-transporter, N-terminal IPR008250; ATPase, P-type, ATPase-associated domain
CGI_10009250	CGI_10009250_10021899	NA
CGI_10005878	CGI_10005878_10040586	IPR000433; Zinc finger, ZZ-type IPR004939; Anaphase-promoting complex, subunit 10, DOC domain IPR008979; Galactose-binding domain-like IPR018249; EF-HAND 2
CGI_10001408	CGI_10001408_10005039	IPR000998; MAM domain IPR002889; Carbohydrate-binding WSC IPR008985; Concanavalin A-like lectin/glucanase
CGI_10010147	CGI_10010147_10011277	IPR001401; Dynamin, GTPase domain IPR006884; Fzo/mitofusin HR2 domain
CGI_10026091	CGI_10026091_10009283	IPR001849; Pleckstrin homology domain
CGI_10024947	CGI_10024947_10024089	NA
CGI_10012393	CGI_10012393_10006402	IPR000008; C2 calcium-dependent membrane targeting IPR008973; C2 calcium/lipid-binding domain, CaLB IPR016027; Nucleic acid-binding, OB-fold-like IPR018029; C2 membrane targeting protein IPR020477; C2 region
CGI_10022856	CGI_10022856_10008022	IPR003307; eIF4-gamma/eIF5/eIF2-epsilon IPR003890; MIF4G-like, type 3 IPR003891; Initiation factor eIF-4 gamma, MA3 IPR016024; Armadillo-type fold
CGI_10017819	CGI_10017819_10025517	NA
CGI_10005693	CGI_10005693_10039583	IPR000340; Dual specificity phosphatase, catalytic domain IPR008973; C2 calcium/lipid-binding domain, CaLB IPR014019; Phosphatase tensin type IPR014020; Tensin phosphatase, C2 domain
CGI_10013370	CGI_10013370_10022399	IPR001202; WW/Rsp5/WWP
CGI_10017456	CGI_10017456_10031229	NA
CGI_10027461	CGI_10027461_10029137	NA
CGI_10024626	CGI_10024626_10017347	NA
CGI_10027915	CGI_10027915_10032479	IPR015006; Axin interactor, dorsalization-associated protein
CGI_10012406	CGI_10012406_10004786	IPR001806; Ras GTPase IPR002041; Ran GTPase IPR003577; Ras small GTPase, Ras type IPR003578; Small GTPase, Rho type IPR003579; Ras small GTPase, Rab type IPR006688; ADP-ribosylation factor IPR013753; Ras IPR020851; Small GTPase
CGI_10006983	CGI_10006983_10004077	IPR000719; Protein kinase, catalytic domain IPR002290; Serine/threonine-protein kinase domain IPR011009; Protein kinase-like domain IPR015940; Ubiquitin-associated/translation elongation factor EF1B, N-terminal, eukaryote IPR017442; Serine/threonine-protein kinase-like domain IPR020635; Tyrosine-protein kinase, catalytic domain
CGI_10028386	CGI_10028386_10034747	IPR008081; Cytoplasmic FMR1-interacting
CGI_10019324	CGI_10019324_10027564	IPR000699; Intracellular calcium-release channel IPR001870; B302/SPRY domain IPR003032; Ryanodine receptor Ryr IPR003608; MIR IPR003877; SPla/RYanodine receptor SPRY IPR008985; Concanavalin A-like lectin/glucanase IPR013333; Ryanodine receptor IPR016024; Armadillo-type fold IPR016093; MIR motif IPR018355; SPla/RYanodine receptor subgroup
CGI_10020896	CGI_10020896_10018737	IPR000536; Nuclear hormone receptor, ligand-binding, core IPR001628; Zinc finger, nuclear hormone receptor-type IPR001723; Steroid hormone receptor IPR008946; Nuclear hormone receptor, ligand-binding
CGI_10025828	CGI_10025828_10024772	IPR003961; Fibronectin, type III IPR007110; Immunoglobulin-like IPR008957; Fibronectin type III domain
CGI_10023348	CGI_10023348_10019174	IPR007087; Zinc finger, C2H2-type IPR015880; Zinc finger, C2H2-like
CGI_10009585	CGI_10009585_10016812	IPR006210; Epidermal growth factor-like IPR008979; Galactose-binding domain-like
CGI_10018404	CGI_10018404_10007050	IPR005176; Domain of unknown function DUF298
CGI_10024113	CGI_10024113_10015943	IPR000719; Protein kinase, catalytic domain IPR002290; Serine/threonine-protein kinase domain IPR011009; Protein kinase-like domain IPR017442; Serine/threonine-protein kinase-like domain IPR020635; Tyrosine-protein kinase, catalytic domain
CGI_10007980	CGI_10007980_10016252	IPR001766; Transcription factor, fork head
CGI_10000427	CGI_10000427_10033305	NA
CGI_10028647	CGI_10028647_10016507	IPR016024; Armadillo-type fold IPR021843; Protein of unknown function DUF3437
CGI_10021679	CGI_10021679_10033716	IPR000108; Neutrophil cytosol factor 2 p67phox IPR001452; Src homology-3 domain IPR001478; PDZ/DHR/GLGF IPR003127; Sorbin-like IPR011511; Variant SH3
CGI_10027697	CGI_10027697_10022744	IPR001660; Sterile alpha motif domain IPR010993; Sterile alpha motif homology IPR011510; Sterile alpha motif, type 2 IPR021129; Sterile alpha motif, type 1
CGI_10024916	CGI_10024916_10025284	NA
CGI_10001476	CGI_10001476_10009755	NA
CGI_10020146	CGI_10020146_10034473	IPR000504; RNA recognition motif domain
CGI_10020072	CGI_10020072_10004836	IPR004853; Domain of unknown function DUF250
CGI_10023625	CGI_10023625_10027682	IPR000479; Cation-independent mannose-6-phosphate receptor IPR009011; Mannose-6-phosphate receptor, binding
CGI_10024624	CGI_10024624_10002279	IPR000219; Dbl homology (DH) domain IPR000719; Protein kinase, catalytic domain IPR001251; Cellular retinaldehyde-binding/triple function, C-terminal IPR001452; Src homology-3 domain IPR001849; Pleckstrin homology domain IPR002017; Spectrin repeat IPR002290; Serine/threonine-protein kinase domain IPR003598; Immunoglobulin subtype 2 IPR003599; Immunoglobulin subtype IPR003961; Fibronectin, type II…
CGI_10020910	CGI_10020910_10032886	IPR001683; Phox homologous domain
CGI_10013199	CGI_10013199_10017143	NA
CGI_10027502	CGI_10027502_10031082	IPR009053; Prefoldin
CGI_10013441	CGI_10013441_10016614	IPR000582; Acyl-CoA-binding protein, ACBP IPR009038; GOLD
CGI_10004555	CGI_10004555_10018075	NA
CGI_10020627	CGI_10020627_10007935	IPR000242; Protein-tyrosine phosphatase, receptor/non-receptor type IPR000387; Dual-specific/protein-tyrosine phosphatase, conserved region IPR003595; Protein-tyrosine phosphatase, catalytic
CGI_10022774	CGI_10022774_10030532	IPR000536; Nuclear hormone receptor, ligand-binding, core IPR001628; Zinc finger, nuclear hormone receptor-type IPR001723; Steroid hormone receptor IPR008946; Nuclear hormone receptor, ligand-binding
CGI_10004384	CGI_10004384_10006120	IPR000219; Dbl homology (DH) domain IPR001849; Pleckstrin homology domain
CGI_10011373	CGI_10011373_10016368	IPR004277; Phosphatidyl serine synthase
CGI_10024740	CGI_10024740_10012416	IPR001128; Cytochrome P450 IPR002403; Cytochrome P450, E-class, group IV
CGI_10006837	CGI_10006837_10037983	IPR001806; Ras GTPase IPR002041; Ran GTPase IPR003577; Ras small GTPase, Ras type IPR003578; Small GTPase, Rho type IPR003579; Ras small GTPase, Rab type IPR013753; Ras IPR020851; Small GTPase
CGI_10023292	CGI_10023292_10031571	IPR000719; Protein kinase, catalytic domain IPR001090; Ephrin receptor, ligand binding IPR001245; Serine-threonine/tyrosine-protein kinase IPR001660; Sterile alpha motif domain IPR002290; Serine/threonine-protein kinase domain IPR003961; Fibronectin, type III IPR008957; Fibronectin type III domain IPR008979; Galactose-binding domain-like IPR010993; Sterile alpha motif homology IPR011009; Protein …
CGI_10001702	CGI_10001702_10024517	IPR000330; SNF2-related
CGI_10019876	CGI_10019876_10019754	IPR007754; N-acetylglucosaminyltransferase II
CGI_10012392	CGI_10012392	NA
CGI_10010097	CGI_10010097_10014169	NA
CGI_10023704	CGI_10023704_10027565	IPR009053; Prefoldin IPR010989; t-SNARE
CGI_10014447	CGI_10014447_10010963	IPR006634; TRAM/LAG1/CLN8 homology domain IPR013599; TRAM1-like protein
CGI_10013326	CGI_10013326_10036955	IPR000008; C2 calcium-dependent membrane targeting IPR008973; C2 calcium/lipid-binding domain, CaLB IPR018029; C2 membrane targeting protein
CGI_10007660	CGI_10007660_10008409	IPR018996; Inner nuclear membrane protein MAN1
CGI_10005864	CGI_10005864_10033790	IPR001680; WD40 repeat IPR003439; ABC transporter-like IPR003593; ATPase, AAA+ type, core IPR011046; WD40 repeat-like-containing domain IPR017986; WD40-repeat-containing domain IPR019781; WD40 repeat, subgroup IPR019782; WD40 repeat 2
CGI_10012196	CGI_10012196_10036492	IPR007872; Zinc finger, DPH-type
CGI_10021910	CGI_10021910_10036173	IPR001594; Zinc finger, DHHC-type, palmitoyltransferase
CGI_10018273	CGI_10018273_10035332	IPR000536; Nuclear hormone receptor, ligand-binding, core IPR001628; Zinc finger, nuclear hormone receptor-type IPR001723; Steroid hormone receptor IPR003068; Transcription factor COUP IPR008946; Nuclear hormone receptor, ligand-binding IPR013629; Zinc finger, C4-type, C-terminal domain
CGI_10005708	CGI_10005708_10030518	IPR000008; C2 calcium-dependent membrane targeting IPR000909; Phospholipase C, phosphatidylinositol-specific , X domain IPR001192; Phosphoinositide phospholipase C IPR001711; Phospholipase C, phosphatidylinositol-specific, Y domain IPR008973; C2 calcium/lipid-binding domain, CaLB IPR009535; Phosphatidylinositol-4, 5-bisphosphate phosphodiesterase beta, conserved site IPR015359; Phospholipase C, p…
CGI_10019636	CGI_10019636_10039946	IPR000048; IQ motif, EF-hand binding site IPR000219; Dbl homology (DH) domain IPR000651; Ras-like guanine nucleotide exchange factor, N-terminal IPR001849; Pleckstrin homology domain IPR001895; Guanine-nucleotide dissociation stimulator CDC25 IPR008937; Ras guanine nucleotide exchange factor
CGI_10022436	CGI_10022436_10023805	IPR001623; Heat shock protein DnaJ, N-terminal IPR003095; Heat shock protein DnaJ IPR013026; Tetratricopeptide repeat-containing IPR013105; Tetratricopeptide TPR2 IPR015399; Domain of unknown function DUF1977, DnaJ-like IPR019734; Tetratricopeptide repeat
CGI_10026251	CGI_10026251_10025430	NA
CGI_10004821	CGI_10004821_10007105	NA
CGI_10028038	CGI_10028038_10023941	IPR001309; Peptidase C14, ICE, catalytic subunit p20 IPR011600; Peptidase C14, caspase catalytic IPR015917; Peptidase C14, caspase precursor p45, core
CGI_10020296	CGI_10020296_10017109	IPR010548; BNIP3
CGI_10016055	CGI_10016055_10008123	IPR002589; Appr-1-p processing
CGI_10002069	CGI_10002069_10010247	IPR001846; von Willebrand factor, type D domain
CGI_10014247	CGI_10014247_10018198	IPR002404; Insulin receptor substrate-1, PTB
CGI_10027657	CGI_10027657_10014176	IPR003961; Fibronectin, type III IPR008957; Fibronectin type III domain
CGI_10019784	CGI_10019784_10028194	IPR001478; PDZ/DHR/GLGF IPR008144; Guanylate kinase IPR008145; Guanylate kinase/L-type calcium channel
CGI_10007729	CGI_10007729_10037129	NA
CGI_10019270	CGI_10019270_10042155	NA
CGI_10001284	CGI_10001284	NA
CGI_10023588	CGI_10023588	NA
CGI_10006885	CGI_10006885_10016821	NA
CGI_10022741	CGI_10022741_10012542	IPR001199; Cytochrome b5 IPR001433; Oxidoreductase FAD/NAD(P)-binding IPR001834; NADH:cytochrome b5 reductase (CBR) IPR007052; CS-like domain IPR008333; Oxidoreductase, FAD-binding domain IPR008978; HSP20-like chaperone IPR017447; CS domain IPR017927; Ferredoxin reductase-type FAD-binding domain IPR017938; Riboflavin synthase-like beta-barrel
CGI_10021403	CGI_10021403_10032080	IPR000772; Ricin B lectin IPR001173; Glycosyl transferase, family 2 IPR008997; Ricin B-related lectin
CGI_10027327	CGI_10027327_10031897	IPR001781; Zinc finger, LIM-type IPR010442; PET domain
CGI_10013131	CGI_10013131_10019074	IPR012317; Poly(ADP-ribose) polymerase, catalytic domain
CGI_10019495	CGI_10019495_10029512	IPR003598; Immunoglobulin subtype 2 IPR003599; Immunoglobulin subtype IPR003961; Fibronectin, type III IPR007110; Immunoglobulin-like IPR008957; Fibronectin type III domain IPR013098; Immunoglobulin I-set
CGI_10011864	CGI_10011864_10012011	IPR018999; RNA helicase UPF1, UPF2-interacting domain
CGI_10024789	CGI_10024789_10035740	IPR003689; Zinc/iron permease
CGI_10019620	CGI_10019620_10030058	IPR006594; LisH dimerisation motif IPR016024; Armadillo-type fold IPR021133; HEAT, type 2
CGI_10022561	CGI_10022561_10039517	IPR001214; SET domain IPR001965; Zinc finger, PHD-type IPR003616; Post-SET domain IPR003888; FY-rich, N-terminal IPR003889; FY-rich, C-terminal IPR018516; FY-rich, C-terminal subgroup IPR018518; FY-rich, N-terminal subgroup
CGI_10004605	CGI_10004605_10027246	IPR007087; Zinc finger, C2H2-type IPR015880; Zinc finger, C2H2-like
CGI_10004396	CGI_10004396_10021987	IPR001094; Flavodoxin IPR001433; Oxidoreductase FAD/NAD(P)-binding IPR001709; Flavoprotein pyridine nucleotide cytochrome reductase IPR003097; FAD-binding, type 1 IPR008254; Flavodoxin/nitric oxide synthase IPR017927; Ferredoxin reductase-type FAD-binding domain IPR017938; Riboflavin synthase-like beta-barrel
CGI_10019959	CGI_10019959_10035702	IPR000315; Zinc finger, B-box
CGI_10008099	CGI_10008099_10030749	IPR003338; ATPase, AAA-type, VAT, N-terminal IPR003593; ATPase, AAA+ type, core IPR003959; ATPase, AAA-type, core IPR004201; Cell division protein 48, CDC48, domain 2 IPR009010; Aspartate decarboxylase-like fold
CGI_10021008	CGI_10021008_10013051	IPR000742; Epidermal growth factor-like, type 3 IPR001368; TNFR/CD27/30/40/95 cysteine-rich region IPR001881; EGF-like calcium-binding
CGI_10018629	CGI_10018629_10040225	IPR000884; Thrombospondin, type 1 repeat IPR003439; ABC transporter-like IPR003593; ATPase, AAA+ type, core
CGI_10011959	CGI_10011959_10025454	IPR003137; Protease-associated domain, PA IPR007365; Transferrin receptor-like, dimerisation IPR007484; Peptidase M28
CGI_10016596	CGI_10016596_10032023	NA
CGI_10027281	CGI_10027281_10006115	IPR000601; PKD domain IPR022409; PKD/Chitinase domain
CGI_10027659	CGI_10027659_10037016	NA
CGI_10006150	CGI_10006150_10004807	IPR000742; Epidermal growth factor-like, type 3 IPR001491; Thrombomodulin IPR001881; EGF-like calcium-binding IPR006210; Epidermal growth factor-like IPR009030; Growth factor, receptor IPR013091; EGF calcium-binding
CGI_10026732	CGI_10026732_10006163	IPR001841; Zinc finger, RING-type IPR002589; Appr-1-p processing
CGI_10001634	CGI_10001634_10014169	IPR000315; Zinc finger, B-box
CGI_10018854	CGI_10018854_10041100	IPR003598; Immunoglobulin subtype 2 IPR003599; Immunoglobulin subtype IPR003961; Fibronectin, type III IPR007110; Immunoglobulin-like IPR008957; Fibronectin type III domain IPR013098; Immunoglobulin I-set
CGI_10028183	CGI_10028183_10014170	IPR000048; IQ motif, EF-hand binding site IPR001609; Myosin head, motor domain IPR010926; Myosin tail 2
CGI_10019668	CGI_10019668_10029461	IPR001356; Homeobox IPR003350; Homeodomain protein CUT IPR009057; Homeodomain-like IPR010982; Lambda repressor-like, DNA-binding
CGI_10026068	CGI_10026068_10026154	IPR000719; Protein kinase, catalytic domain IPR002290; Serine/threonine-protein kinase domain IPR011009; Protein kinase-like domain IPR013543; Calcium/calmodulin-dependent protein kinase II, association-domain IPR017442; Serine/threonine-protein kinase-like domain IPR020635; Tyrosine-protein kinase, catalytic domain
CGI_10018753	CGI_10018753_10018324	IPR001190; Speract/scavenger receptor IPR017448; Speract/scavenger receptor-related
CGI_10014153	CGI_10014153_10004321	IPR003128; Villin headpiece IPR007122; Gelsolin IPR007123; Gelsolin domain
CGI_10006190	CGI_10006190_10023733	IPR000560; Histidine phosphatase superfamily, clade-2
CGI_10027590	CGI_10027590_10009091	IPR000261; EPS15 homology (EH)
CGI_10010158	CGI_10010158_10014254	IPR002048; Calcium-binding EF-hand IPR018249; EF-HAND 2
CGI_10011576	CGI_10011576_10027812	IPR021720; Malectin
CGI_10025643	CGI_10025643	IPR002172; LDLR class A repeat
CGI_10006185	CGI_10006185_10001797	IPR000719; Protein kinase, catalytic domain IPR002290; Serine/threonine-protein kinase domain IPR011009; Protein kinase-like domain IPR017442; Serine/threonine-protein kinase-like domain IPR020635; Tyrosine-protein kinase, catalytic domain
CGI_10012642	CGI_10012642_10042003	IPR000719; Protein kinase, catalytic domain IPR011009; Protein kinase-like domain IPR017442; Serine/threonine-protein kinase-like domain
CGI_10013230	CGI_10013230_10001919	IPR002035; von Willebrand factor, type A
CGI_10011773	CGI_10011773	NA
CGI_10001066	CGI_10001066_10013639	IPR006210; Epidermal growth factor-like
CGI_10007280	CGI_10007280_10017544	IPR000219; Dbl homology (DH) domain IPR001849; Pleckstrin homology domain IPR002219; Protein kinase C-like, phorbol ester/diacylglycerol binding
CGI_10010748	CGI_10010748_10030799	IPR001683; Phox homologous domain
CGI_10024174	CGI_10024174_10019732	NA
CGI_10006070	CGI_10006070_10016756	IPR000719; Protein kinase, catalytic domain IPR000980; SH2 motif IPR001060; Fps/Fes/Fer/CIP4 homology IPR001245; Serine-threonine/tyrosine-protein kinase IPR002290; Serine/threonine-protein kinase domain IPR011009; Protein kinase-like domain IPR020635; Tyrosine-protein kinase, catalytic domain
CGI_10004168	CGI_10004168_10023776	IPR013537; Acetyl-CoA carboxylase, central domain
CGI_10008565	CGI_10008565_10026839	IPR000571; Zinc finger, CCCH-type
CGI_10019389	CGI_10019389_10016126	IPR006077; Vinculin/alpha-catenin
CGI_10007246	CGI_10007246_10010744	IPR005185; Protein of unknown function DUF307
CGI_10022620	CGI_10022620_10024379	IPR001846; von Willebrand factor, type D domain IPR002919; Protease inhibitor I8, cysteine-rich trypsin inhibitor-like IPR014853; Conserved-cysteine-rich domain
CGI_10007807	CGI_10007807_10038209	IPR000195; Rab-GAP/TBC domain IPR004182; GRAM
CGI_10000953	CGI_10000953_10027817	IPR000719; Protein kinase, catalytic domain IPR001245; Serine-threonine/tyrosine-protein kinase IPR002290; Serine/threonine-protein kinase domain IPR011009; Protein kinase-like domain IPR020635; Tyrosine-protein kinase, catalytic domain
CGI_10025604	CGI_10025604_10031101	IPR000719; Protein kinase, catalytic domain IPR002290; Serine/threonine-protein kinase domain IPR006567; PUG domain IPR010513; KEN domain, ribonuclease activator IPR011009; Protein kinase-like domain IPR011047; Quinonprotein alcohol dehydrogenase-like IPR017442; Serine/threonine-protein kinase-like domain IPR018391; Pyrrolo-quinoline quinone beta-propeller repeat IPR020635; Tyrosine-protein kinas…
CGI_10004702	CGI_10004702_10034717	NA
CGI_10007863	CGI_10007863_10016070	IPR000716; Thyroglobulin type-1
CGI_10019079	CGI_10019079_10023159	IPR001309; Peptidase C14, ICE, catalytic subunit p20 IPR002138; Peptidase C14, caspase non-catalytic subunit p10 IPR011029; DEATH-like IPR011600; Peptidase C14, caspase catalytic IPR015917; Peptidase C14, caspase precursor p45, core
CGI_10024286	CGI_10024286_10020704	IPR001394; Peptidase C19, ubiquitin carboxyl-terminal hydrolase 2 IPR001849; Pleckstrin homology domain
CGI_10004078	CGI_10004078_10023674	IPR002110; Ankyrin repeat IPR020683; Ankyrin repeat-containing domain
CGI_10028852	CGI_10028852_10014844	IPR007087; Zinc finger, C2H2-type IPR015880; Zinc finger, C2H2-like
CGI_10018887	CGI_10018887_10003863	IPR004331; SPX, N-terminal IPR004342; EXS, C-terminal
CGI_10000635	CGI_10000635	NA
CGI_10019711	CGI_10019711_10037438	IPR000742; Epidermal growth factor-like, type 3 IPR006210; Epidermal growth factor-like IPR008969; Carboxypeptidase-like, regulatory domain IPR008985; Concanavalin A-like lectin/glucanase IPR011041; Soluble quinoprotein glucose/sorbosone dehydrogenase IPR013111; EGF, extracellular
CGI_10027586	CGI_10027586_10036771	IPR001452; Src homology-3 domain IPR003961; Fibronectin, type III IPR008957; Fibronectin type III domain IPR011511; Variant SH3
CGI_10017173	CGI_10017173_10028041	IPR000175; Sodium:neurotransmitter symporter
CGI_10023438	CGI_10023438_10022552	IPR002999; Tudor domain IPR008191; Maternal tudor protein IPR018351; Tudor subgroup
CGI_10005954	CGI_10005954	NA
CGI_10028719	CGI_10028719_10015414	NA
CGI_10024528	CGI_10024528_10038819	NA
CGI_10022068	CGI_10022068_10008065	NA
CGI_10026092	CGI_10026092_10008864	IPR000157; Toll-Interleukin receptor IPR000488; Death IPR011029; DEATH-like
CGI_10016946	CGI_10016946_10008235	IPR001101; Plectin repeat IPR002017; Spectrin repeat IPR018159; Spectrin/alpha-actinin
CGI_10026692	CGI_10026692_10006130	NA
CGI_10024361	CGI_10024361_10022724	IPR002554; Protein phosphatase 2A, regulatory B subunit, B56 IPR016024; Armadillo-type fold
CGI_10007726	CGI_10007726_10003380	IPR004139; Glycosyl transferase, family 13
CGI_10019754	CGI_10019754_10012236	NA
CGI_10012349	CGI_10012349	NA
CGI_10021435	CGI_10021435_10021852	IPR000583; Glutamine amidotransferase, class-II IPR002489; Glutamate synthase, alpha subunit, C-terminal IPR002932; Glutamate synthase, central-C IPR006982; Glutamate synthase, central-N IPR009051; Alpha-helical ferredoxin IPR013027; FAD-dependent pyridine nucleotide-disulphide oxidoreductase IPR017932; Glutamine amidotransferase, type II
CGI_10016010	CGI_10016010_10026247	IPR018731; Autophagy-related protein 13
CGI_10003385	CGI_10003385_10034412	IPR000242; Protein-tyrosine phosphatase, receptor/non-receptor type IPR000387; Dual-specific/protein-tyrosine phosphatase, conserved region IPR003595; Protein-tyrosine phosphatase, catalytic
CGI_10010369	CGI_10010369	NA
CGI_10010925	CGI_10010925_10032867	IPR004841; Amino acid permease domain
CGI_10026036	CGI_10026036_10025899	IPR000433; Zinc finger, ZZ-type IPR002110; Ankyrin repeat IPR010606; Mib-herc2 IPR020683; Ankyrin repeat-containing domain
CGI_10011378	CGI_10011378_10026266	IPR001024; Lipoxygenase, LH2 IPR008976; Lipase/lipooxygenase, PLAT/LH2
CGI_10016441	CGI_10016441_10024978	NA
CGI_10008469	CGI_10008469_10012265	NA
CGI_10019662	CGI_10019662_10035979	IPR000719; Protein kinase, catalytic domain IPR001180; Citron-like IPR002290; Serine/threonine-protein kinase domain IPR011009; Protein kinase-like domain IPR017442; Serine/threonine-protein kinase-like domain IPR020635; Tyrosine-protein kinase, catalytic domain
CGI_10026001	CGI_10026001_10029486	IPR001356; Homeobox IPR005542; PBX IPR009057; Homeodomain-like
CGI_10016172	CGI_10016172_10015734	IPR004345; TB2/DP1/HVA22-related protein
CGI_10003817	CGI_10003817_10036964	IPR005176; Domain of unknown function DUF298
CGI_10008584	CGI_10008584_10008138	IPR001650; Helicase, C-terminal IPR003593; ATPase, AAA+ type, core IPR004179; Sec63 domain IPR011545; DNA/RNA helicase, DEAD/DEAH box type, N-terminal IPR014001; DEAD-like helicase, N-terminal IPR014021; Helicase, superfamily 1/2, ATP-binding domain
CGI_10000766	CGI_10000766_10006869	IPR001194; DENN IPR005113; uDENN
CGI_10004795	CGI_10004795	NA
CGI_10024774	CGI_10024774_10022756	NA
CGI_10017633	CGI_10017633_10029155	IPR002591; Type I phosphodiesterase/nucleotide pyrophosphatase/phosphate transferase IPR017850; Alkaline-phosphatase-like, core domain
CGI_10019135	CGI_10019135_10039614	IPR002937; Amine oxidase
CGI_10010254	CGI_10010254_10021180	IPR000198; Rho GTPase-activating protein domain IPR008936; Rho GTPase activation protein
CGI_10028233	CGI_10028233_10010439	IPR005821; Ion transport
CGI_10012737	CGI_10012737_10033731	IPR003323; Ovarian tumour, otubain
CGI_10020129	CGI_10020129_10031340	IPR009836; Protein of unknown function DUF1399
CGI_10002811	CGI_10002811_10022857	IPR016024; Armadillo-type fold
CGI_10011867	CGI_10011867_10018863	IPR003652; Ataxin, AXH domain IPR013723; Ataxin-1/HBP1 module (AXH)
CGI_10016929	CGI_10016929_10025032	IPR022049; Uncharacterised protein family FAM69A, C-terminal
CGI_10007692	CGI_10007692_10031253	IPR000048; IQ motif, EF-hand binding site IPR001609; Myosin head, motor domain
CGI_10027863	CGI_10027863_10027124	IPR019381; Phosphofurin acidic cluster sorting protein 1
CGI_10016016	CGI_10016016_10013271	IPR000436; Sushi/SCR/CCP IPR002035; von Willebrand factor, type A IPR002557; Chitin binding domain IPR008985; Concanavalin A-like lectin/glucanase IPR016060; Complement control module
CGI_10006980	CGI_10006980_10022665	IPR001606; ARID/BRIGHT DNA-binding domain IPR021906; Protein of unknown function DUF3518
CGI_10008385	CGI_10008385_10015450	IPR001806; Ras GTPase IPR002041; Ran GTPase IPR003577; Ras small GTPase, Ras type IPR003578; Small GTPase, Rho type IPR003579; Ras small GTPase, Rab type IPR013753; Ras IPR020851; Small GTPase
CGI_10022410	CGI_10022410_10027744	NA
CGI_10026509	CGI_10026509_10038629	IPR009401; Mediator complex, subunit Med13 IPR021643; Mediator complex subunit Med13, N-terminal, metazoa/fungi
CGI_10010270	CGI_10010270_10029164	NA
CGI_10023230	CGI_10023230_10040099	IPR001993; Mitochondrial substrate carrier IPR002067; Mitochondrial carrier protein IPR018108; Mitochondrial substrate/solute carrier
CGI_10023934	CGI_10023934_10039975	IPR003104; Actin-binding FH2/DRF autoregulatory IPR010472; Diaphanous FH3 IPR010473; Diaphanous GTPase-binding IPR014767; Diaphanous autoregulatory IPR014768; GTPase-binding/formin homology 3 IPR015425; Actin-binding FH2 IPR016024; Armadillo-type fold
CGI_10021712	CGI_10021712_10035524	IPR004087; K Homology IPR004088; K Homology, type 1 IPR015096; Domain of unknown function DUF1897 IPR018111; K Homology, type 1, subgroup
CGI_10012411	CGI_10012411_10009633	IPR000315; Zinc finger, B-box
CGI_10007276	CGI_10007276_10005678	IPR000782; FAS1 domain
CGI_10020996	CGI_10020996_10010114	IPR015267; Protein phosphatase 4 core regulatory subunit R2
CGI_10003599	CGI_10003599_10005879	IPR018863; Fragile site-associated protein, C-terminal IPR019362; Protein of unknown function DUF2246
CGI_10023552	CGI_10023552_10021630	IPR003593; ATPase, AAA+ type, core IPR003959; ATPase, AAA-type, core IPR013718; COQ9 IPR013877; Uncharacterised protein family, YAP/Alf4/glomulin
CGI_10025298	CGI_10025298_10034284	NA
CGI_10010034	CGI_10010034_10039714	IPR011701; Major facilitator superfamily MFS-1 IPR016196; Major facilitator superfamily, general substrate transporter IPR020846; Major facilitator superfamily
CGI_10022754	CGI_10022754_10005604	IPR002110; Ankyrin repeat IPR020683; Ankyrin repeat-containing domain
CGI_10008118	CGI_10008118	NA
CGI_10005217	CGI_10005217_10013149	NA
CGI_10009041	CGI_10009041_10028674	IPR000569; HECT IPR001870; B302/SPRY domain
CGI_10020263	CGI_10020263_10009038	NA
CGI_10021762	CGI_10021762_10018145	IPR000719; Protein kinase, catalytic domain IPR001245; Serine-threonine/tyrosine-protein kinase IPR002290; Serine/threonine-protein kinase domain IPR011009; Protein kinase-like domain IPR020635; Tyrosine-protein kinase, catalytic domain
CGI_10026784	CGI_10026784_10020732	IPR001752; Kinesin, motor domain
CGI_10015332	CGI_10015332_10020215	IPR001680; WD40 repeat IPR011046; WD40 repeat-like-containing domain IPR017986; WD40-repeat-containing domain IPR019781; WD40 repeat, subgroup
CGI_10007071	CGI_10007071_10030857	IPR006630; RNA-binding protein Lupus La
CGI_10008117	CGI_10008117_10004448	IPR000756; Diacylglycerol kinase, accessory domain IPR001206; Diacylglycerol kinase, catalytic domain IPR002110; Ankyrin repeat IPR002219; Protein kinase C-like, phorbol ester/diacylglycerol binding IPR020683; Ankyrin repeat-containing domain
CGI_10002871	CGI_10002871_10015400	NA
CGI_10015371	CGI_10015371_10027611	IPR001680; WD40 repeat IPR011046; WD40 repeat-like-containing domain IPR017986; WD40-repeat-containing domain IPR019781; WD40 repeat, subgroup IPR019782; WD40 repeat 2 IPR022033; RAVE protein 1 C-terminal
CGI_10004085	CGI_10004085_10021367	IPR012937; Domain of unknown function DUF1693
CGI_10007711	CGI_10007711_10030872	IPR000719; Protein kinase, catalytic domain IPR000961; AGC-kinase, C-terminal IPR002290; Serine/threonine-protein kinase domain IPR011009; Protein kinase-like domain IPR017442; Serine/threonine-protein kinase-like domain IPR017892; Protein kinase, C-terminal IPR020635; Tyrosine-protein kinase, catalytic domain
CGI_10013050	CGI_10013050_10038082	IPR000719; Protein kinase, catalytic domain IPR002290; Serine/threonine-protein kinase domain IPR011009; Protein kinase-like domain IPR017442; Serine/threonine-protein kinase-like domain IPR020635; Tyrosine-protein kinase, catalytic domain
CGI_10009594	CGI_10009594_10030321	IPR006933; HAP1, N-terminal IPR022154; Kinesin associated protein
CGI_10009280	CGI_10009280_10004424	IPR002369; Integrin beta subunit, N-terminal IPR013111; EGF, extracellular IPR016201; Plexin-like fold
CGI_10022502	CGI_10022502_10036440	IPR000219; Dbl homology (DH) domain IPR000306; Zinc finger, FYVE-type IPR001849; Pleckstrin homology domain IPR011011; Zinc finger, FYVE/PHD-type IPR017455; Zinc finger, FYVE-related
CGI_10011966	CGI_10011966_10002017	IPR000315; Zinc finger, B-box
CGI_10023396	CGI_10023396_10007202	NA
CGI_10015202	CGI_10015202_10026183	IPR000547; Clathrin, heavy chain/VPS, 7-fold repeat IPR001473; Clathrin, heavy chain, propeller, N-terminal IPR015348; Clathrin, heavy chain, linker, core motif IPR016024; Armadillo-type fold IPR022365; Clathrin, heavy chain, propeller repeat
CGI_10010981	CGI_10010981_10006203	NA
CGI_10023328	CGI_10023328_10003030	IPR004328; BRO1 domain
CGI_10025682	CGI_10025682_10026817	IPR010912; Spen paralogue/orthologue C-terminal, metazoa IPR012921; Spen paralogue and orthologue SPOC, C-terminal IPR016194; Spen Paralogue and Orthologue SPOC, C-terminal-like
CGI_10005764	CGI_10005764_10021665	IPR019378; GDP-fucose protein O-fucosyltransferase
CGI_10009182	CGI_10009182_10041147	IPR000210; BTB/POZ-like IPR006652; Kelch repeat type 1 IPR011333; BTB/POZ fold IPR013069; BTB/POZ
CGI_10018402	CGI_10018402_10007048	IPR000212; DNA helicase, UvrD/REP type
CGI_10009469	CGI_10009469_10012378	NA
CGI_10011522	CGI_10011522_10006895	NA
CGI_10013648	CGI_10013648_10012425	NA
CGI_10020202	CGI_10020202_10033585	IPR001440; Tetratricopeptide TPR-1 IPR003347; Transcription factor jumonji/aspartyl beta-hydroxylase IPR013026; Tetratricopeptide repeat-containing IPR013129; Transcription factor jumonji IPR019734; Tetratricopeptide repeat
CGI_10008388	CGI_10008388_10038890	IPR004139; Glycosyl transferase, family 13
CGI_10006117	CGI_10006117_10036861	NA
CGI_10019696	CGI_10019696_10018661	IPR000504; RNA recognition motif domain IPR002343; Paraneoplastic encephalomyelitis antigen
CGI_10015818	CGI_10015818_10016414	IPR001660; Sterile alpha motif domain IPR010993; Sterile alpha motif homology IPR011510; Sterile alpha motif, type 2 IPR021129; Sterile alpha motif, type 1
CGI_10001411	CGI_10001411_10033703	NA
CGI_10012864	CGI_10012864_10035439	NA
CGI_10022348	CGI_10022348_10012733	IPR001140; ABC transporter, transmembrane domain IPR003439; ABC transporter-like IPR003593; ATPase, AAA+ type, core IPR011527; ABC transporter, transmembrane domain, type 1 IPR017940; ABC transporter integral membrane type 1
CGI_10027443	CGI_10027443_10011137	NA
CGI_10011318	CGI_10011318_10026786	IPR001752; Kinesin, motor domain IPR008984; SMAD/FHA domain
CGI_10019756	CGI_10019756_10034626	IPR000569; HECT IPR002110; Ankyrin repeat IPR008979; Galactose-binding domain-like IPR010606; Mib-herc2 IPR012919; Sad1/UNC-like, C-terminal IPR016024; Armadillo-type fold IPR020683; Ankyrin repeat-containing domain
CGI_10012572	CGI_10012572_10019786	IPR002110; Ankyrin repeat IPR020683; Ankyrin repeat-containing domain
CGI_10020797	CGI_10020797_10018897	IPR000108; Neutrophil cytosol factor 2 p67phox IPR001452; Src homology-3 domain
CGI_10023493	CGI_10023493_10008796	IPR007087; Zinc finger, C2H2-type IPR015880; Zinc finger, C2H2-like
CGI_10028847	CGI_10028847_10014847	NA
CGI_10025109	CGI_10025109_10015821	IPR000048; IQ motif, EF-hand binding site IPR001609; Myosin head, motor domain IPR004009; Myosin, N-terminal, SH3-like
CGI_10013431	CGI_10013431_10001666	NA
CGI_10006474	CGI_10006474_10002853	IPR000203; GPS domain IPR000742; Epidermal growth factor-like, type 3 IPR000832; GPCR, family 2, secretin-like IPR001791; Laminin G domain IPR001879; GPCR, family 2, extracellular hormone receptor domain IPR001881; EGF-like calcium-binding IPR002049; EGF-like, laminin IPR006209; EGF IPR006210; Epidermal growth factor-like IPR006652; Kelch repeat type 1 IPR008985; Concanavalin A-like lectin/glucan…
CGI_10026314	CGI_10026314_10010819	IPR016024; Armadillo-type fold
CGI_10026584	CGI_10026584_10026576	NA
CGI_10014365	CGI_10014365	NA
CGI_10028060	CGI_10028060	NA
CGI_10012459	CGI_10012459_10010969	NA
CGI_10011648	CGI_10011648_10029181	IPR000719; Protein kinase, catalytic domain IPR002110; Ankyrin repeat IPR002290; Serine/threonine-protein kinase domain IPR003591; Leucine-rich repeat, typical subtype IPR011009; Protein kinase-like domain IPR017442; Serine/threonine-protein kinase-like domain IPR020635; Tyrosine-protein kinase, catalytic domain IPR020683; Ankyrin repeat-containing domain IPR020859; ROC GTPase
CGI_10019149	CGI_10019149_10017652	IPR001040; Eukaryotic translation initiation factor 4E (eIF-4E)
CGI_10015554	CGI_10015554_10015498	IPR000198; Rho GTPase-activating protein domain IPR002913; Lipid-binding START IPR008936; Rho GTPase activation protein
CGI_10014218	CGI_10014218_10013305	IPR011040; Neuraminidase
CGI_10010526	CGI_10010526_10014857	NA
CGI_10019517	CGI_10019517_10015615	IPR001440; Tetratricopeptide TPR-1 IPR013026; Tetratricopeptide repeat-containing IPR013105; Tetratricopeptide TPR2 IPR019734; Tetratricopeptide repeat
CGI_10004046	CGI_10004046_10018083	NA
CGI_10018522	CGI_10018522_10033666	IPR001375; Peptidase S9, prolyl oligopeptidase, catalytic domain IPR002469; Peptidase S9B, dipeptidylpeptidase IV N-terminal
CGI_10018377	CGI_10018377_10021479	IPR013026; Tetratricopeptide repeat-containing IPR019734; Tetratricopeptide repeat
CGI_10010528	CGI_10010528_10014858	IPR000859; CUB
CGI_10010750	CGI_10010750_10030798	IPR000008; C2 calcium-dependent membrane targeting IPR000569; HECT IPR001202; WW/Rsp5/WWP IPR008973; C2 calcium/lipid-binding domain, CaLB IPR018029; C2 membrane targeting protein
CGI_10025366	CGI_10025366_10010066	IPR002482; Peptidoglycan-binding Lysin subgroup IPR018392; Peptidoglycan-binding lysin domain
CGI_10006915	CGI_10006915_10028508	NA
CGI_10010632	CGI_10010632_10034639	IPR000697; EVH1 IPR014885; VASP tetramerisation
CGI_10010995	CGI_10010995_10013538	NA
CGI_10004374	CGI_10004374	IPR000374; Phosphatidate cytidylyltransferase
CGI_10019689	CGI_10019689_10032022	IPR002110; Ankyrin repeat IPR020683; Ankyrin repeat-containing domain
CGI_10025898	CGI_10025898_10015541	IPR000233; Cadherin, cytoplasmic domain IPR000742; Epidermal growth factor-like, type 3 IPR001791; Laminin G domain IPR001881; EGF-like calcium-binding IPR002126; Cadherin IPR006209; EGF IPR006210; Epidermal growth factor-like IPR008985; Concanavalin A-like lectin/glucanase IPR012680; Laminin G, subdomain 2 IPR015919; Cadherin-like
CGI_10002114	CGI_10002114_10024486	IPR018307; Late secretory pathway protein AVL9
CGI_10019439	CGI_10019439_10032833	IPR003841; Na/Pi-cotransporter
CGI_10010511	CGI_10010511_10040620	IPR000225; Armadillo IPR000834; Peptidase M14, carboxypeptidase A
CGI_10009976	CGI_10009976_10025063	IPR001125; Recoverin IPR002048; Calcium-binding EF-hand IPR018249; EF-HAND 2
CGI_10022246	CGI_10022246_10019193	IPR001478; PDZ/DHR/GLGF
CGI_10016867	CGI_10016867_10011023	IPR000719; Protein kinase, catalytic domain IPR002290; Serine/threonine-protein kinase domain IPR011009; Protein kinase-like domain IPR015940; Ubiquitin-associated/translation elongation factor EF1B, N-terminal, eukaryote IPR017442; Serine/threonine-protein kinase-like domain IPR020635; Tyrosine-protein kinase, catalytic domain
CGI_10019174	CGI_10019174_10014895	IPR000504; RNA recognition motif domain
CGI_10027842	CGI_10027842_10028763	IPR003663; Sugar/inositol transporter IPR005828; General substrate transporter IPR016196; Major facilitator superfamily, general substrate transporter IPR020846; Major facilitator superfamily
CGI_10023495	CGI_10023495_10008795	IPR001478; PDZ/DHR/GLGF
CGI_10016431	CGI_10016431_10006302	IPR000048; IQ motif, EF-hand binding site IPR000299; FERM domain IPR000857; MyTH4 domain IPR001452; Src homology-3 domain IPR001609; Myosin head, motor domain IPR011511; Variant SH3 IPR019748; FERM central domain IPR019749; Band 4.1 domain
CGI_10026782	CGI_10026782_10007387	IPR000008; C2 calcium-dependent membrane targeting IPR006608; Domain of unknown function DM14 IPR008973; C2 calcium/lipid-binding domain, CaLB IPR018029; C2 membrane targeting protein
CGI_10013971	CGI_10013971_10016917	IPR002035; von Willebrand factor, type A IPR006587; Vault protein inter-alpha-trypsin, metazoa IPR013694; Vault protein inter-alpha-trypsin
CGI_10017264	CGI_10017264_10032319	IPR000326; Phosphatidic acid phosphatase type 2/haloperoxidase
CGI_10008754	CGI_10008754_10039708	IPR000648; Oxysterol-binding protein IPR001849; Pleckstrin homology domain
CGI_10018493	CGI_10018493_10014153	IPR001370; Baculoviral inhibition of apoptosis protein repeat IPR001841; Zinc finger, RING-type
CGI_10010296	CGI_10010296_10010036	IPR003903; Ubiquitin interacting motif IPR006166; ERCC4 domain IPR011335; Restriction endonuclease, type II-like
CGI_10020332	CGI_10020332_10028605	IPR001092; Helix-loop-helix DNA-binding domain IPR011598; Helix-loop-helix DNA-binding
CGI_10012972	CGI_10012972	NA
CGI_10018778	CGI_10018778_10030267	IPR000719; Protein kinase, catalytic domain IPR002290; Serine/threonine-protein kinase domain IPR011009; Protein kinase-like domain IPR017442; Serine/threonine-protein kinase-like domain IPR020635; Tyrosine-protein kinase, catalytic domain
CGI_10015607	CGI_10015607_10017122	IPR006887; Domain of unknown function DUF625 IPR016024; Armadillo-type fold
CGI_10016436	CGI_10016436_10040896	IPR003598; Immunoglobulin subtype 2 IPR003599; Immunoglobulin subtype IPR007110; Immunoglobulin-like IPR012816; Conserved hypothetical protein CHP02464 IPR013098; Immunoglobulin I-set
CGI_10017818	CGI_10017818_10023292	NA
CGI_10013238	CGI_10013238_10017248	IPR001611; Leucine-rich repeat IPR003591; Leucine-rich repeat, typical subtype IPR013753; Ras IPR020859; ROC GTPase
CGI_10016024	CGI_10016024_10030480	IPR001373; Cullin, N-terminal IPR016159; Cullin repeat-like-containing domain
CGI_10021081	CGI_10021081_10026552	IPR000742; Epidermal growth factor-like, type 3 IPR001846; von Willebrand factor, type D domain IPR001881; EGF-like calcium-binding IPR003886; Nidogen, extracellular domain IPR006210; Epidermal growth factor-like IPR009030; Growth factor, receptor IPR013091; EGF calcium-binding
CGI_10013652	CGI_10013652_10017724	IPR019082; Neurogenic mastermind-like, N-terminal
CGI_10025769	CGI_10025769_10016750	IPR000342; Regulator of G protein signalling IPR000591; DEP domain IPR015898; G-protein gamma domain IPR016137; Regulator of G protein signalling superfamily
CGI_10012370	CGI_10012370_10035283	IPR000719; Protein kinase, catalytic domain IPR000980; SH2 motif IPR001245; Serine-threonine/tyrosine-protein kinase IPR002110; Ankyrin repeat IPR002290; Serine/threonine-protein kinase domain IPR011009; Protein kinase-like domain IPR020635; Tyrosine-protein kinase, catalytic domain IPR020683; Ankyrin repeat-containing domain
CGI_10012229	CGI_10012229_10022073	IPR000644; Cystathionine beta-synthase, core IPR001807; Chloride channel, voltage gated IPR014743; Chloride channel, core
CGI_10011102	CGI_10011102_10013514	NA
CGI_10024571	CGI_10024571_10024819	IPR002589; Appr-1-p processing IPR012317; Poly(ADP-ribose) polymerase, catalytic domain
CGI_10014273	CGI_10014273_10014439	IPR002164; Nucleosome assembly protein (NAP)
CGI_10006707	CGI_10006707_10038848	IPR009053; Prefoldin
CGI_10022000	CGI_10022000_10023879	IPR001374; Single-stranded nucleic acid binding R3H IPR001650; Helicase, C-terminal IPR002110; Ankyrin repeat IPR007275; YTH domain IPR007502; Helicase-associated domain IPR011545; DNA/RNA helicase, DEAD/DEAH box type, N-terminal IPR011709; Domain of unknown function DUF1605 IPR014001; DEAD-like helicase, N-terminal IPR014021; Helicase, superfamily 1/2, ATP-binding domain IPR020683; Ankyrin repea…
CGI_10023551	CGI_10023551_10021627	NA
CGI_10018042	CGI_10018042_10019611	IPR001442; Collagen IV, non-collagenous IPR008160; Collagen triple helix repeat IPR016187; C-type lectin fold
CGI_10027478	CGI_10027478_10007190	NA
CGI_10023684	CGI_10023684_10033079	IPR001757; ATPase, P-type, K/Mg/Cd/Cu/Zn/Na/Ca/Na/H-transporter IPR004014; ATPase, P-type cation-transporter, N-terminal IPR005834; Haloacid dehalogenase-like hydrolase IPR006068; ATPase, P-type cation-transporter, C-terminal IPR008250; ATPase, P-type, ATPase-associated domain IPR022141; Plasma membrane calcium transporter ATPase C-terminal IPR023214; HAD-like domain IPR023306; ATPase, cation-tra…
CGI_10006804	CGI_10006804_10019537	IPR018732; Dpy-19
CGI_10024271	CGI_10024271_10034958	IPR007087; Zinc finger, C2H2-type IPR015880; Zinc finger, C2H2-like
CGI_10021213	CGI_10021213_10026286	IPR002172; LDLR class A repeat IPR003609; Apple-like IPR011106; Seven cysteines, N-terminal IPR013980; Seven cysteines
CGI_10018464	CGI_10018464_10023093	IPR001132; SMAD domain, Dwarfin-type IPR003619; MAD homology 1, Dwarfin-type IPR008984; SMAD/FHA domain IPR013019; MAD homology, MH1
CGI_10002592	CGI_10002592_10017221	IPR000601; PKD domain IPR018249; EF-HAND 2
CGI_10009128	CGI_10009128_10029112	IPR001841; Zinc finger, RING-type IPR018957; Zinc finger, C3HC4 RING-type
CGI_10026366	CGI_10026366_10040611	IPR003395; RecF/RecN/SMC IPR009053; Prefoldin IPR010978; tRNA-binding arm
CGI_10024842	CGI_10024842_10035603	IPR001683; Phox homologous domain IPR015404; Vps5 C-terminal
CGI_10003373	CGI_10003373_10018541	IPR000494; EGF receptor, L domain IPR000719; Protein kinase, catalytic domain IPR001245; Serine-threonine/tyrosine-protein kinase IPR002290; Serine/threonine-protein kinase domain IPR003961; Fibronectin, type III IPR006211; Furin-like cysteine-rich domain IPR006212; Furin-like repeat IPR008957; Fibronectin type III domain IPR009030; Growth factor, receptor IPR011009; Protein kinase-like domain IP…
CGI_10021072	CGI_10021072_10018725	IPR000742; Epidermal growth factor-like, type 3 IPR002889; Carbohydrate-binding WSC IPR006209; EGF IPR006210; Epidermal growth factor-like IPR012314; Peptidase M12B, GON-ADAMTSs IPR013994; Carbohydrate-binding WSC, subgroup
CGI_10009575	CGI_10009575_10012474	IPR000449; Ubiquitin-associated/translation elongation factor EF1B, N-terminal IPR000569; HECT IPR004170; WWE domain IPR009060; UBA-like IPR010309; E3 ubiquitin ligase, domain of unknown function DUF908 IPR010314; E3 ubiquitin ligase, domain of unknown function DUF913 IPR015940; Ubiquitin-associated/translation elongation factor EF1B, N-terminal, eukaryote IPR016024; Armadillo-type fold IPR018123…
CGI_10009348	CGI_10009348_10028292	IPR001810; F-box domain, cyclin-like IPR022364; F-box domain, Skp2-like
CGI_10000822	CGI_10000822_10041515	IPR000719; Protein kinase, catalytic domain IPR001245; Serine-threonine/tyrosine-protein kinase IPR011009; Protein kinase-like domain
CGI_10011150	CGI_10011150_10016785	IPR007527; Zinc finger, SWIM-type
CGI_10011480	CGI_10011480_10035655	NA
CGI_10008700	CGI_10008700_10034690	IPR004827; Basic-leucine zipper (bZIP) transcription factor IPR007087; Zinc finger, C2H2-type IPR011616; bZIP transcription factor, bZIP-1 IPR015880; Zinc finger, C2H2-like
CGI_10006642	CGI_10006642_10012159	IPR000462; CDP-alcohol phosphatidyltransferase
CGI_10001632	CGI_10001632_10029779	IPR000719; Protein kinase, catalytic domain IPR000961; AGC-kinase, C-terminal IPR002290; Serine/threonine-protein kinase domain IPR011009; Protein kinase-like domain IPR017442; Serine/threonine-protein kinase-like domain IPR017892; Protein kinase, C-terminal IPR020635; Tyrosine-protein kinase, catalytic domain
CGI_10017887	CGI_10017887_10034513	IPR002516; Glycosyl transferase, family 11
CGI_10003521	CGI_10003521_10032082	IPR001298; Filamin/ABP280 repeat IPR001715; Calponin homology domain IPR014756; Immunoglobulin E-set IPR017868; Filamin/ABP280 repeat-like
CGI_10003671	CGI_10003671_10012322	IPR001697; Pyruvate kinase IPR011037; Pyruvate kinase-like, insert domain IPR015793; Pyruvate kinase, barrel IPR015795; Pyruvate kinase, C-terminal-like IPR015813; Pyruvate/Phosphoenolpyruvate kinase
CGI_10003415	CGI_10003415_10030606	IPR001627; Semaphorin/CD100 antigen
CGI_10007661	CGI_10007661_10008409	IPR003887; Lamino-associated polypeptide 2/emerin
CGI_10002327	CGI_10002327_10016806	IPR013947; Mediator complex, subunit Med14
CGI_10018039	CGI_10018039_10019608	IPR001442; Collagen IV, non-collagenous IPR008160; Collagen triple helix repeat IPR016187; C-type lectin fold
CGI_10005367	CGI_10005367_10001112	NA
CGI_10006024	CGI_10006024_10023579	IPR001054; Adenylyl cyclase class-3/4/guanylyl cyclase
CGI_10027733	CGI_10027733_10035201	IPR000584; Voltage-dependent calcium channel, L-type, beta subunit IPR001452; Src homology-3 domain IPR008144; Guanylate kinase IPR008145; Guanylate kinase/L-type calcium channel
CGI_10011291	CGI_10011291_10016502	IPR015940; Ubiquitin-associated/translation elongation factor EF1B, N-terminal, eukaryote
CGI_10010419	CGI_10010419_10021935	NA
CGI_10009433	CGI_10009433_10029008	IPR007266; Endoplasmic reticulum oxidoreductin 1
CGI_10012181	CGI_10012181_10030763	IPR002369; Integrin beta subunit, N-terminal IPR015812; Integrin beta subunit
CGI_10016399	CGI_10016399_10037725	IPR002638; Quinolinate phosphoribosyl transferase, C-terminal domain IPR015977; Nicotinate phosphoribosyltransferase-like
CGI_10020481	CGI_10020481_10021051	NA
CGI_10007295	CGI_10007295_10036624	IPR000008; C2 calcium-dependent membrane targeting IPR000569; HECT IPR001202; WW/Rsp5/WWP IPR008973; C2 calcium/lipid-binding domain, CaLB IPR018029; C2 membrane targeting protein
CGI_10023532	CGI_10023532_10020083	IPR011701; Major facilitator superfamily MFS-1 IPR016196; Major facilitator superfamily, general substrate transporter
CGI_10017309	CGI_10017309_10033408	IPR000299; FERM domain IPR000798; Ezrin/radixin/moesin family IPR008954; Moesin IPR011259; Ezrin/radixin/moesin, C-terminal IPR018979; FERM, N-terminal IPR018980; FERM, C-terminal PH-like domain IPR019748; FERM central domain IPR019749; Band 4.1 domain IPR019750; Band 4.1 family
CGI_10001387	CGI_10001387_10007873	NA
CGI_10002794	CGI_10002794_10025311	NA
CGI_10018654	CGI_10018654_10030896	IPR001494; Importin-beta, N-terminal IPR013598; Exportin-1/Importin-beta-like IPR016024; Armadillo-type fold
CGI_10019160	CGI_10019160_10033111	IPR022092; TATA element modulatory factor 1 DNA binding
CGI_10005446	CGI_10005446_10042190	IPR006571; TLDc
CGI_10002877	CGI_10002877_10012535	IPR001394; Peptidase C19, ubiquitin carboxyl-terminal hydrolase 2
CGI_10020092	CGI_10020092_10038451	IPR005135; Endonuclease/exonuclease/phosphatase
CGI_10005268	CGI_10005268_10034249	IPR002706; DNA-repair protein Xrcc1, N-terminal IPR008979; Galactose-binding domain-like
CGI_10025162	CGI_10025162_10007955	NA
CGI_10016487	CGI_10016487_10024473	IPR002909; Cell surface receptor IPT/TIG IPR008967; p53-like transcription factor, DNA-binding IPR011539; Rel homology IPR014756; Immunoglobulin E-set
CGI_10027298	CGI_10027298_10041127	IPR000306; Zinc finger, FYVE-type IPR000409; Beige/BEACH IPR001680; WD40 repeat IPR011011; Zinc finger, FYVE/PHD-type IPR011046; WD40 repeat-like-containing domain IPR016024; Armadillo-type fold IPR017455; Zinc finger, FYVE-related IPR017986; WD40-repeat-containing domain IPR019781; WD40 repeat, subgroup IPR019782; WD40 repeat 2
CGI_10028062	CGI_10028062_10018948	NA
CGI_10010362	CGI_10010362_10039660	IPR003014; PAN-1 domain
CGI_10022926	CGI_10022926_10019549	IPR000644; Cystathionine beta-synthase, core IPR001807; Chloride channel, voltage gated IPR014743; Chloride channel, core
CGI_10009225	CGI_10009225_10023184	IPR000108; Neutrophil cytosol factor 2 p67phox IPR001452; Src homology-3 domain IPR001841; Zinc finger, RING-type IPR011511; Variant SH3 IPR018957; Zinc finger, C3HC4 RING-type
CGI_10019472	CGI_10019472_10005589	IPR002553; Clathrin/coatomer adaptor, adaptin-like, N-terminal IPR003164; Clathrin adaptor, alpha-adaptin, appendage, C-terminal subdomain IPR008152; Clathrin adaptor, alpha/beta/gamma-adaptin, appendage, Ig-like subdomain IPR009028; Clathrin/coatomer adaptor, adaptin-like, appendage, C-terminal subdomain IPR013041; Clathrin/coatomer adaptor, adaptin-like, appendage, Ig-like subdomain IPR016024; …
CGI_10013402	CGI_10013402_10023421	IPR004443; YjeF-related protein, N-terminal IPR019050; DFDF motif IPR021024; Enhancer of mRNA-decapping protein 3, N-terminal
CGI_10014185	CGI_10014185_10019490	IPR004031; PMP-22/EMP/MP20/Claudin
CGI_10009531	CGI_10009531_10031935	IPR012936; Domain of unknown function DUF1692
CGI_10012356	CGI_10012356_10014345	IPR000413; Integrin alpha chain IPR013517; FG-GAP IPR013519; Integrin alpha beta-propellor IPR013649; Integrin alpha-2
CGI_10016523	CGI_10016523_10034095	IPR012315; Klarsicht/ANC-1/syne-1 homology
CGI_10022869	CGI_10022869_10027854	IPR007632; Anoctamin/TMEM 16
CGI_10028207	CGI_10028207_10038439	IPR004853; Domain of unknown function DUF250
CGI_10019639	CGI_10019639	NA
CGI_10023325	CGI_10023325_10017120	IPR000159; Ras-association IPR001849; Pleckstrin homology domain
CGI_10013234	CGI_10013234_10020123	IPR002049; EGF-like, laminin
CGI_10011957	CGI_10011957_10012179	NA
CGI_10014378	CGI_10014378_10012386	IPR002404; Insulin receptor substrate-1, PTB
CGI_10023550	CGI_10023550_10023013	IPR001715; Calponin homology domain
CGI_10006362	CGI_10006362_10032968	IPR000001; Kringle IPR000242; Protein-tyrosine phosphatase, receptor/non-receptor type IPR000387; Dual-specific/protein-tyrosine phosphatase, conserved region IPR003595; Protein-tyrosine phosphatase, catalytic IPR013806; Kringle-like fold
CGI_10009731	CGI_10009731_10034864	IPR001373; Cullin, N-terminal IPR016158; Cullin homology IPR016159; Cullin repeat-like-containing domain IPR019559; Cullin protein, neddylation domain
CGI_10006733	CGI_10006733_10033706	IPR015880; Zinc finger, C2H2-like
CGI_10006478	CGI_10006478_10006491	NA
CGI_10019862	CGI_10019862_10022016	IPR000340; Dual specificity phosphatase, catalytic domain IPR008973; C2 calcium/lipid-binding domain, CaLB IPR014019; Phosphatase tensin type IPR014020; Tensin phosphatase, C2 domain
CGI_10026050	CGI_10026050_10007332	NA
CGI_10010911	CGI_10010911_10010682	IPR000991; Glutamine amidotransferase class-I, C-terminal IPR001317; Carbamoyl-phosphate synthase, GATase domain IPR002082; Aspartate carbamoyltransferase, eukaryotic IPR002474; Carbamoyl-phosphate synthase, small subunit, N-terminal IPR005479; Carbamoyl-phosphate synthetase, large subunit, ATP-binding IPR005480; Carbamoyl-phosphate synthetase, large subunit, oligomerisation IPR005481; Carbamoyl-…
CGI_10011560	CGI_10011560_10008099	IPR000326; Phosphatidic acid phosphatase type 2/haloperoxidase
CGI_10022792	CGI_10022792_10007597	IPR003014; PAN-1 domain IPR013017; NHL repeat, subgroup IPR013602; Dynein heavy chain, N-terminal domain-2
CGI_10022045	CGI_10022045_10019079	IPR012496; TMC
CGI_10013083	CGI_10013083_10031952	IPR001194; DENN IPR005113; uDENN
CGI_10004186	CGI_10004186_10005286	IPR003323; Ovarian tumour, otubain
CGI_10026482	CGI_10026482_10019874	NA
CGI_10021029	CGI_10021029	NA
CGI_10004385	CGI_10004385_10006119	IPR000299; FERM domain IPR014847; FERM adjacent (FA) IPR018979; FERM, N-terminal IPR018980; FERM, C-terminal PH-like domain IPR019748; FERM central domain IPR019749; Band 4.1 domain IPR019750; Band 4.1 family
CGI_10016918	CGI_10016918_10022250	IPR003644; Na-Ca exchanger/integrin-beta4 IPR004837; Sodium/calcium exchanger membrane region
CGI_10005126	CGI_10005126_10026616	IPR000048; IQ motif, EF-hand binding site IPR001609; Myosin head, motor domain IPR002710; Dilute IPR018444; Dil domain
CGI_10019731	CGI_10019731_10017206	IPR001766; Transcription factor, fork head
CGI_10018605	CGI_10018605_10026750	NA
CGI_10018670	CGI_10018670_10031649	IPR000159; Ras-association IPR002219; Protein kinase C-like, phorbol ester/diacylglycerol binding IPR011524; SARAH
CGI_10007919	CGI_10007919_10005431	IPR000571; Zinc finger, CCCH-type IPR001841; Zinc finger, RING-type
CGI_10019972	CGI_10019972_10014169	IPR000315; Zinc finger, B-box
CGI_10021357	CGI_10021357_10009536	IPR008993; Tissue inhibitor of metalloproteinases-like, OB-fold IPR018933; Netrin module, non-TIMP type
CGI_10008261	CGI_10008261_10020725	IPR000195; Rab-GAP/TBC domain
CGI_10012731	CGI_10012731_10009875	NA
CGI_10019123	CGI_10019123_10020488	IPR005821; Ion transport
CGI_10019240	CGI_10019240_10026274	IPR002553; Clathrin/coatomer adaptor, adaptin-like, N-terminal IPR016024; Armadillo-type fold
CGI_10016954	CGI_10016954_10042003	IPR000719; Protein kinase, catalytic domain IPR002290; Serine/threonine-protein kinase domain IPR011009; Protein kinase-like domain IPR017442; Serine/threonine-protein kinase-like domain IPR020635; Tyrosine-protein kinase, catalytic domain
CGI_10003467	CGI_10003467_10039088	IPR000330; SNF2-related IPR000357; HEAT IPR001650; Helicase, C-terminal IPR014001; DEAD-like helicase, N-terminal IPR014021; Helicase, superfamily 1/2, ATP-binding domain IPR016024; Armadillo-type fold IPR022707; Domain of unknown function DUF3535
CGI_10014469	CGI_10014469_10040256	IPR001747; Lipid transport protein, N-terminal IPR009454; Lipid transport, open beta-sheet IPR015255; Vitellinogen, open beta-sheet IPR015819; Lipid transport protein, beta-sheet shell
CGI_10019672	CGI_10019672_10033839	IPR002110; Ankyrin repeat IPR019734; Tetratricopeptide repeat IPR020683; Ankyrin repeat-containing domain
CGI_10006223	CGI_10006223_10012730	IPR000315; Zinc finger, B-box IPR000525; Initiator Rep protein
CGI_10024146	CGI_10024146_10010224	IPR011701; Major facilitator superfamily MFS-1 IPR016196; Major facilitator superfamily, general substrate transporter IPR020846; Major facilitator superfamily
CGI_10015921	CGI_10015921_10015843	IPR003598; Immunoglobulin subtype 2 IPR003599; Immunoglobulin subtype IPR007110; Immunoglobulin-like IPR013098; Immunoglobulin I-set
CGI_10020827	CGI_10020827_10007612	NA
CGI_10012746	CGI_10012746_10015059	IPR000023; Phosphofructokinase domain IPR001509; NAD-dependent epimerase/dehydratase IPR022953; Phosphofructokinase
CGI_10016942	CGI_10016942_10023150	IPR000648; Oxysterol-binding protein IPR001849; Pleckstrin homology domain
CGI_10017606	CGI_10017606_10010032	IPR005373; Uncharacterised protein family UPF0183 IPR007822; Lanthionine synthetase C-like
CGI_10020412	CGI_10020412_10019624	IPR000469; G-protein alpha subunit, group 12 IPR001019; Guanine nucleotide binding protein (G-protein), alpha subunit IPR011025; G protein alpha subunit, helical insertion
CGI_10016651	CGI_10016651_10013250	IPR000742; Epidermal growth factor-like, type 3 IPR001190; Speract/scavenger receptor IPR001881; EGF-like calcium-binding IPR006209; EGF IPR006210; Epidermal growth factor-like IPR017448; Speract/scavenger receptor-related
CGI_10001013	CGI_10001013_10041373	IPR005301; Mob1/phocein
CGI_10019530	CGI_10019530_10013689	IPR000488; Death IPR000906; ZU5 IPR002110; Ankyrin repeat IPR011029; DEATH-like IPR020683; Ankyrin repeat-containing domain
CGI_10027157	CGI_10027157_10013230	IPR004087; K Homology IPR004088; K Homology, type 1 IPR018111; K Homology, type 1, subgroup
CGI_10019906	CGI_10019906_10022460	IPR002110; Ankyrin repeat IPR019131; Cortactin-binding protein-2, N-terminal IPR020683; Ankyrin repeat-containing domain
CGI_10021232	CGI_10021232	NA
CGI_10024098	CGI_10024098_10014480	IPR000742; Epidermal growth factor-like, type 3 IPR001881; EGF-like calcium-binding IPR006209; EGF IPR006210; Epidermal growth factor-like IPR013111; EGF, extracellular
CGI_10010012	CGI_10010012_10015558	IPR016024; Armadillo-type fold
CGI_10019732	CGI_10019732_10017207	NA
CGI_10025479	CGI_10025479_10008467	IPR003388; Reticulon
CGI_10001650	CGI_10001650_10029750	NA
CGI_10022832	CGI_10022832_10038101	IPR003094; Fructose-2,6-bisphosphatase IPR013078; Histidine phosphatase superfamily, clade-1 IPR013079; 6-phosphofructo-2-kinase
CGI_10024664	CGI_10024664_10039252	IPR008477; Protein of unknown function DUF758
CGI_10012219	CGI_10012219_10020773	IPR001452; Src homology-3 domain IPR001683; Phox homologous domain IPR019497; Sorting nexin protein, WASP-binding domain
CGI_10022153	CGI_10022153_10041131	IPR003613; U box domain IPR019474; Ubiquitin conjugation factor E4, core
CGI_10003022	CGI_10003022_10016524	IPR003598; Immunoglobulin subtype 2 IPR007110; Immunoglobulin-like IPR013098; Immunoglobulin I-set
CGI_10024106	CGI_10024106_10010520	IPR000591; DEP domain IPR001158; DIX IPR001478; PDZ/DHR/GLGF IPR003351; Dishevelled protein IPR008339; Dishevelled
CGI_10019508	CGI_10019508_10019295	IPR000436; Sushi/SCR/CCP IPR002035; von Willebrand factor, type A IPR003410; Hyalin IPR016060; Complement control module
CGI_10008106	CGI_10008106_10020497	IPR001140; ABC transporter, transmembrane domain IPR003439; ABC transporter-like IPR003593; ATPase, AAA+ type, core IPR011527; ABC transporter, transmembrane domain, type 1 IPR017940; ABC transporter integral membrane type 1
CGI_10003477	CGI_10003477_10010508	IPR008628; Golgi phosphoprotein 3
CGI_10001911	CGI_10001911_10027033	NA
CGI_10014554	CGI_10014554_10016598	IPR000859; CUB IPR002049; EGF-like, laminin IPR002165; Plexin IPR003659; Plexin/semaphorin/integrin IPR006210; Epidermal growth factor-like IPR006652; Kelch repeat type 1 IPR011498; Kelch repeat type 2 IPR016201; Plexin-like fold
CGI_10023518	CGI_10023518_10006904	IPR003961; Fibronectin, type III IPR008957; Fibronectin type III domain
CGI_10010269	CGI_10010269_10030721	IPR000315; Zinc finger, B-box
CGI_10007313	CGI_10007313_10006979	IPR000008; C2 calcium-dependent membrane targeting IPR001849; Pleckstrin homology domain IPR008973; C2 calcium/lipid-binding domain, CaLB IPR010439; Calcium-dependent secretion activator IPR014770; Munc13 homology 1
CGI_10004477	CGI_10004477_10029913	IPR000108; Neutrophil cytosol factor 2 p67phox IPR001452; Src homology-3 domain IPR004148; BAR
CGI_10025484	CGI_10025484_10015033	IPR003689; Zinc/iron permease
CGI_10018984	CGI_10018984_10011299	IPR000156; Ran binding protein 1 IPR001180; Citron-like IPR001876; Zinc finger, RanBP2-type IPR015007; Nuclear pore complex, NUP2/50/61 IPR019452; Vacuolar sorting protein 39/Transforming growth factor beta receptor-associated domain 1 IPR019453; Vacuolar sorting protein 39/Transforming growth factor beta receptor-associated domain 2
CGI_10013547	CGI_10013547_10007584	IPR000719; Protein kinase, catalytic domain IPR000904; SEC7-like IPR001245; Serine-threonine/tyrosine-protein kinase IPR002110; Ankyrin repeat IPR002290; Serine/threonine-protein kinase domain IPR011009; Protein kinase-like domain IPR020635; Tyrosine-protein kinase, catalytic domain IPR020683; Ankyrin repeat-containing domain
CGI_10014372	CGI_10014372_10029854	IPR000233; Cadherin, cytoplasmic domain IPR000742; Epidermal growth factor-like, type 3 IPR001791; Laminin G domain IPR002126; Cadherin IPR006209; EGF IPR006210; Epidermal growth factor-like IPR008985; Concanavalin A-like lectin/glucanase IPR012680; Laminin G, subdomain 2 IPR015919; Cadherin-like
CGI_10013435	CGI_10013435_10030240	IPR002049; EGF-like, laminin
CGI_10009994	CGI_10009994_10039635	NA
CGI_10019483	CGI_10019483_10027648	IPR000884; Thrombospondin, type 1 repeat IPR001590; Peptidase M12B, ADAM/reprolysin IPR010294; ADAM-TS Spacer 1 IPR012314; Peptidase M12B, GON-ADAMTSs IPR013273; Peptidase M12B, ADAM-TS
CGI_10007850	CGI_10007850_10002505	IPR002165; Plexin IPR003659; Plexin/semaphorin/integrin IPR016201; Plexin-like fold
CGI_10001852	CGI_10001852_10038483	IPR001696; Voltage gated sodium channel, alpha subunit IPR005821; Ion transport IPR010526; Sodium ion transport-associated
CGI_10024925	CGI_10024925_10005227	IPR000504; RNA recognition motif domain IPR008191; Maternal tudor protein IPR018351; Tudor subgroup
CGI_10022530	CGI_10022530_10031709	IPR001494; Importin-beta, N-terminal IPR013598; Exportin-1/Importin-beta-like IPR016024; Armadillo-type fold
CGI_10004712	CGI_10004712_10024102	IPR009053; Prefoldin
CGI_10010795	CGI_10010795_10002505	IPR002165; Plexin IPR003659; Plexin/semaphorin/integrin IPR016201; Plexin-like fold
CGI_10021838	CGI_10021838_10002505	IPR002165; Plexin IPR003659; Plexin/semaphorin/integrin IPR011011; Zinc finger, FYVE/PHD-type IPR016201; Plexin-like fold IPR019787; Zinc finger, PHD-finger
CGI_10016598	CGI_10016598_10020831	IPR006210; Epidermal growth factor-like IPR009030; Growth factor, receptor
CGI_10007364	CGI_10007364_10020785	NA
CGI_10012244	CGI_10012244_10006223	IPR003020; Bicarbonate transporter, eukaryotic IPR003024; Sodium bicarbonate cotransporter IPR011531; Bicarbonate transporter, C-terminal IPR013769; Bicarbonate transporter, cytoplasmic IPR016152; Phosphotransferase/anion transporter
CGI_10008726	CGI_10008726_10015753	IPR007087; Zinc finger, C2H2-type IPR015880; Zinc finger, C2H2-like
CGI_10012729	CGI_10012729_10013962	IPR001781; Zinc finger, LIM-type
CGI_10025525	CGI_10025525_10017908	NA
CGI_10022391	CGI_10022391_10040340	IPR006210; Epidermal growth factor-like
CGI_10011285	CGI_10011285_10010383	IPR004182; GRAM
CGI_10020548	CGI_10020548	NA
CGI_10007507	CGI_10007507_10021570	IPR001680; WD40 repeat IPR011046; WD40 repeat-like-containing domain IPR019781; WD40 repeat, subgroup
CGI_10021944	CGI_10021944_10002969	IPR001452; Src homology-3 domain IPR001478; PDZ/DHR/GLGF IPR008144; Guanylate kinase IPR008145; Guanylate kinase/L-type calcium channel IPR011511; Variant SH3
CGI_10014326	CGI_10014326_10025630	NA
CGI_10020661	CGI_10020661_10005685	IPR002110; Ankyrin repeat IPR020683; Ankyrin repeat-containing domain
CGI_10016174	CGI_10016174_10015733	NA
CGI_10017919	CGI_10017919	NA
CGI_10020474	CGI_10020474_10036504	IPR000742; Epidermal growth factor-like, type 3 IPR000859; CUB IPR000998; MAM domain IPR001190; Speract/scavenger receptor IPR001881; EGF-like calcium-binding IPR002049; EGF-like, laminin IPR006210; Epidermal growth factor-like IPR008985; Concanavalin A-like lectin/glucanase IPR009030; Growth factor, receptor IPR017448; Speract/scavenger receptor-related
CGI_10027867	CGI_10027867_10018995	IPR000082; SEA
CGI_10010771	CGI_10010771_10030814	IPR020683; Ankyrin repeat-containing domain
CGI_10021678	CGI_10021678_10033717	IPR000225; Armadillo IPR016024; Armadillo-type fold
CGI_10013111	CGI_10013111_10030823	IPR002110; Ankyrin repeat IPR020683; Ankyrin repeat-containing domain
CGI_10003021	CGI_10003021_10012901	IPR004087; K Homology IPR004088; K Homology, type 1 IPR018111; K Homology, type 1, subgroup
CGI_10014709	CGI_10014709_10007922	IPR000868; Isochorismatase-like IPR002048; Calcium-binding EF-hand IPR018249; EF-HAND 2
CGI_10016019	CGI_10016019_10021497	IPR011701; Major facilitator superfamily MFS-1 IPR016196; Major facilitator superfamily, general substrate transporter
CGI_10025029	CGI_10025029_10023872	IPR000159; Ras-association IPR001683; Phox homologous domain
CGI_10012098	CGI_10012098_10027271	IPR000719; Protein kinase, catalytic domain IPR002290; Serine/threonine-protein kinase domain IPR011009; Protein kinase-like domain IPR017442; Serine/threonine-protein kinase-like domain IPR020635; Tyrosine-protein kinase, catalytic domain
CGI_10016234	CGI_10016234_10013568	IPR016024; Armadillo-type fold
CGI_10007314	CGI_10007314_10029456	NA
CGI_10023026	CGI_10023026_10023319	IPR000542; Acyltransferase ChoActase/COT/CPT
CGI_10028231	CGI_10028231_10029317	IPR012336; Thioredoxin-like fold IPR013766; Thioredoxin domain
CGI_10023384	CGI_10023384_10018840	IPR001627; Semaphorin/CD100 antigen IPR002165; Plexin IPR002909; Cell surface receptor IPT/TIG IPR003659; Plexin/semaphorin/integrin IPR014756; Immunoglobulin E-set IPR016201; Plexin-like fold
CGI_10000696	CGI_10000696_10007115	IPR008753; Peptidase M13
CGI_10009315	CGI_10009315_10018697	IPR019394; Predicted transmembrane/coiled-coil 2 protein
CGI_10007561	CGI_10007561_10031977	IPR013878; Mo25-like IPR016024; Armadillo-type fold
CGI_10006569	CGI_10006569_10014534	IPR001708; Membrane insertion protein, OxaA/YidC IPR003307; eIF4-gamma/eIF5/eIF2-epsilon IPR003890; MIF4G-like, type 3 IPR003891; Initiation factor eIF-4 gamma, MA3 IPR016024; Armadillo-type fold
CGI_10026535	CGI_10026535_10021648	IPR001806; Ras GTPase IPR002999; Tudor domain IPR003577; Ras small GTPase, Ras type IPR003578; Small GTPase, Rho type IPR003579; Ras small GTPase, Rab type IPR006021; Staphylococcal nuclease (SNase-like) IPR008191; Maternal tudor protein IPR013753; Ras IPR016071; Staphylococcal nuclease (SNase-like), OB-fold IPR018351; Tudor subgroup IPR020849; Ras small GTPase
CGI_10003720	CGI_10003720_10034458	IPR006652; Kelch repeat type 1
CGI_10004006	CGI_10004006_10032929	IPR000719; Protein kinase, catalytic domain IPR002290; Serine/threonine-protein kinase domain IPR011009; Protein kinase-like domain IPR017442; Serine/threonine-protein kinase-like domain IPR020635; Tyrosine-protein kinase, catalytic domain
CGI_10007997	CGI_10007997_10033661	NA
CGI_10006721	CGI_10006721_10021555	IPR001394; Peptidase C19, ubiquitin carboxyl-terminal hydrolase 2 IPR006055; Exonuclease IPR011046; WD40 repeat-like-containing domain IPR012337; Ribonuclease H-like IPR013520; Exonuclease, RNase T/DNA polymerase III
CGI_10002143	CGI_10002143_10014473	IPR000494; EGF receptor, L domain IPR006212; Furin-like repeat IPR009030; Growth factor, receptor
CGI_10014845	CGI_10014845_10020036	NA
CGI_10023108	CGI_10023108_10014803	IPR001791; Laminin G domain IPR008985; Concanavalin A-like lectin/glucanase IPR012680; Laminin G, subdomain 2
CGI_10000591	CGI_10000591_10006460	IPR006077; Vinculin/alpha-catenin
CGI_10025268	CGI_10025268_10007927	NA
CGI_10001116	CGI_10001116_10000442	NA
CGI_10000893	CGI_10000893_10005758	IPR005746; Thioredoxin IPR012336; Thioredoxin-like fold IPR013766; Thioredoxin domain IPR017936; Thioredoxin-like
CGI_10018650	CGI_10018650_10036117	IPR000033; LDLR class B repeat IPR000742; Epidermal growth factor-like, type 3 IPR001881; EGF-like calcium-binding IPR002172; LDLR class A repeat IPR006209; EGF IPR006210; Epidermal growth factor-like IPR012317; Poly(ADP-ribose) polymerase, catalytic domain
CGI_10012818	CGI_10012818_10036678	IPR000372; Leucine-rich repeat-containing N-terminal IPR000483; Cysteine-rich flanking region, C-terminal domain IPR000742; Epidermal growth factor-like, type 3 IPR001611; Leucine-rich repeat IPR001791; Laminin G domain IPR001881; EGF-like calcium-binding IPR003591; Leucine-rich repeat, typical subtype IPR006207; Cystine knot, C-terminal IPR006209; EGF IPR006210; Epidermal growth factor-like IPR0…
CGI_10025017	CGI_10025017_10041337	IPR001965; Zinc finger, PHD-type IPR002515; Zinc finger, C2HC-type IPR002717; MOZ/SAS-like protein IPR005818; Histone H1/H5 IPR011011; Zinc finger, FYVE/PHD-type IPR016181; Acyl-CoA N-acyltransferase IPR019787; Zinc finger, PHD-finger
CGI_10006319	CGI_10006319_10020464	IPR002110; Ankyrin repeat IPR020683; Ankyrin repeat-containing domain
CGI_10005879	CGI_10005879_10040587	IPR001101; Plectin repeat IPR001715; Calponin homology domain IPR002017; Spectrin repeat IPR002048; Calcium-binding EF-hand IPR003108; Growth-arrest-specific protein 2 domain IPR018159; Spectrin/alpha-actinin IPR018249; EF-HAND 2
CGI_10012733	CGI_10012733_10007725	IPR001223; Glycoside hydrolase, family 18, catalytic domain IPR017853; Glycoside hydrolase, catalytic core
CGI_10021640	CGI_10021640_10024585	IPR001365; Adenosine/AMP deaminase
CGI_10012835	CGI_10012835_10004822	IPR004353; Vacuolar fusion protein MON1 IPR011012; Longin-like
CGI_10015127	CGI_10015127	NA
CGI_10021956	CGI_10021956_10030648	IPR007087; Zinc finger, C2H2-type IPR015880; Zinc finger, C2H2-like
CGI_10027445	CGI_10027445_10011033	NA
CGI_10025346	CGI_10025346_10038069	IPR000585; Hemopexin/matrixin IPR001818; Peptidase M10, metallopeptidase IPR002477; Peptidoglycan binding-like IPR006026; Peptidase, metallopeptidase IPR018487; Hemopexin/matrixin, repeat IPR021190; Peptidase M10A, matrix metallopeptidase
CGI_10028206	CGI_10028206_10038438	IPR000863; Sulfotransferase domain
CGI_10028468	CGI_10028468_10019003	IPR001845; HTH transcriptional regulator, ArsR
CGI_10025025	CGI_10025025_10037392	IPR001478; PDZ/DHR/GLGF IPR001611; Leucine-rich repeat IPR003591; Leucine-rich repeat, typical subtype
CGI_10028472	CGI_10028472_10018408	NA
CGI_10008447	CGI_10008447_10027002	IPR000261; EPS15 homology (EH) IPR002048; Calcium-binding EF-hand IPR018249; EF-HAND 2
CGI_10021500	CGI_10021500_10035702	IPR000315; Zinc finger, B-box
CGI_10009430	CGI_10009430_10029011	IPR019359; Protein of unknown function DUF2216, coiled-coil
CGI_10005393	CGI_10005393_10006012	IPR001370; Baculoviral inhibition of apoptosis protein repeat IPR001841; Zinc finger, RING-type
CGI_10016917	CGI_10016917_10027662	IPR004836; Sodium/calcium exchanger protein IPR004837; Sodium/calcium exchanger membrane region
CGI_10003666	CGI_10003666	NA
CGI_10025773	CGI_10025773_10005223	IPR000884; Thrombospondin, type 1 repeat IPR001190; Speract/scavenger receptor IPR002035; von Willebrand factor, type A IPR017448; Speract/scavenger receptor-related
CGI_10024105	CGI_10024105_10010521	IPR000433; Zinc finger, ZZ-type IPR001841; Zinc finger, RING-type IPR002110; Ankyrin repeat IPR010606; Mib-herc2 IPR020683; Ankyrin repeat-containing domain
CGI_10024401	CGI_10024401_10031994	IPR004277; Phosphatidyl serine synthase
CGI_10025015	CGI_10025015_10041335	IPR000058; Zinc finger, AN1-type IPR000626; Ubiquitin IPR019955; Ubiquitin supergroup IPR019956; Ubiquitin subgroup
CGI_10022161	CGI_10022161_10041140	IPR001523; Paired box protein, N-terminal IPR009057; Homeodomain-like
CGI_10020378	CGI_10020378_10034233	IPR000719; Protein kinase, catalytic domain IPR002290; Serine/threonine-protein kinase domain IPR011009; Protein kinase-like domain IPR017442; Serine/threonine-protein kinase-like domain IPR020635; Tyrosine-protein kinase, catalytic domain
CGI_10007949	CGI_10007949_10007813	IPR002659; Glycosyl transferase, family 31
CGI_10021562	CGI_10021562_10021999	IPR000195; Rab-GAP/TBC domain IPR006020; Phosphotyrosine interaction domain IPR021785; Protein of unknown function DUF3350
CGI_10003887	CGI_10003887_10007325	NA
CGI_10015211	CGI_10015211_10003777	IPR009286; Inositol-pentakisphosphate 2-kinase
CGI_10020255	CGI_10020255_10030681	NA
CGI_10027410	CGI_10027410_10020054	IPR002857; Zinc finger, CXXC-type
CGI_10026088	CGI_10026088_10014683	NA
CGI_10009891	CGI_10009891_10033839	IPR002110; Ankyrin repeat IPR013026; Tetratricopeptide repeat-containing IPR019734; Tetratricopeptide repeat IPR020683; Ankyrin repeat-containing domain
CGI_10015613	CGI_10015613_10016365	IPR001752; Kinesin, motor domain IPR008984; SMAD/FHA domain
CGI_10019875	CGI_10019875_10024627	IPR007754; N-acetylglucosaminyltransferase II
CGI_10016663	CGI_10016663_10028675	IPR000306; Zinc finger, FYVE-type IPR002423; Chaperonin Cpn60/TCP-1 IPR002498; Phosphatidylinositol-4-phosphate 5-kinase, core IPR011011; Zinc finger, FYVE/PHD-type IPR016034; Phosphatidylinositol-4-phosphate 5-kinase, core, subgroup IPR017455; Zinc finger, FYVE-related
CGI_10019068	CGI_10019068_10035448	NA
CGI_10025513	CGI_10025513_10040981	NA
CGI_10016352	CGI_10016352_10014788	IPR001073; Complement C1q protein IPR008983; Tumour necrosis factor-like
CGI_10006010	CGI_10006010_10020048	IPR007087; Zinc finger, C2H2-type IPR015880; Zinc finger, C2H2-like
CGI_10025429	CGI_10025429_10023667	IPR000315; Zinc finger, B-box
CGI_10009305	CGI_10009305_10014169	IPR000315; Zinc finger, B-box IPR013017; NHL repeat, subgroup
CGI_10018147	CGI_10018147_10020680	IPR000299; FERM domain
CGI_10021428	CGI_10021428_10027077	IPR001452; Src homology-3 domain IPR013625; Tensin phosphotyrosine-binding domain
CGI_10016830	CGI_10016830_10001805	NA
CGI_10007234	CGI_10007234_10025027	IPR007087; Zinc finger, C2H2-type IPR015880; Zinc finger, C2H2-like
CGI_10014742	CGI_10014742_10002079	IPR000595; Cyclic nucleotide-binding domain IPR002373; cAMP/cGMP-dependent protein kinase IPR003117; cAMP-dependent protein kinase, regulatory subunit, type I/II alpha/beta IPR018490; Cyclic nucleotide-binding-like
CGI_10027479	CGI_10027479_10007189	IPR022773; Siva
CGI_10018856	CGI_10018856_10041102	NA
CGI_10011748	CGI_10011748_10018921	IPR000076; K-Cl co-transporter IPR004841; Amino acid permease domain
CGI_10022770	CGI_10022770_10030537	NA
CGI_10012169	CGI_10012169_10014321	IPR000462; CDP-alcohol phosphatidyltransferase
CGI_10002307	CGI_10002307_10024389	NA
CGI_10003657	CGI_10003657_10018234	IPR000591; DEP domain IPR004776; Auxin efflux carrier
CGI_10028493	CGI_10028493_10001901	IPR001841; Zinc finger, RING-type IPR008974; TRAF-like IPR013010; Zinc finger, SIAH-type IPR018121; Seven-in-absentia protein, TRAF-like domain
CGI_10024643	CGI_10024643_10021800	IPR005821; Ion transport
CGI_10010799	CGI_10010799_10004328	IPR002049; EGF-like, laminin IPR006210; Epidermal growth factor-like
CGI_10026998	CGI_10026998_10017890	IPR002110; Ankyrin repeat IPR011646; KAP P-loop IPR020683; Ankyrin repeat-containing domain
CGI_10027230	CGI_10027230_10026014	IPR001452; Src homology-3 domain
CGI_10015326	CGI_10015326_10032063	IPR003128; Villin headpiece
CGI_10021038	CGI_10021038_10034093	NA
CGI_10004071	CGI_10004071_10029870	IPR001050; Syndecan
CGI_10018675	CGI_10018675_10033139	IPR000742; Epidermal growth factor-like, type 3 IPR000884; Thrombospondin, type 1 repeat IPR001846; von Willebrand factor, type D domain IPR001881; EGF-like calcium-binding IPR003886; Nidogen, extracellular domain IPR006210; Epidermal growth factor-like IPR009030; Growth factor, receptor IPR013091; EGF calcium-binding IPR015919; Cadherin-like
CGI_10028580	CGI_10028580	NA
CGI_10024989	CGI_10024989_10035099	IPR000403; Phosphatidylinositol 3-/4-kinase, catalytic IPR003152; PIK-related kinase, FATC IPR011009; Protein kinase-like domain IPR014009; PIK-related kinase IPR016024; Armadillo-type fold
CGI_10005218	CGI_10005218_10012535	IPR001394; Peptidase C19, ubiquitin carboxyl-terminal hydrolase 2
CGI_10019247	CGI_10019247_10014788	NA
CGI_10012066	CGI_10012066_10004434	IPR002015; Proteasome/cyclosome, regulatory subunit IPR016024; Armadillo-type fold
CGI_10019653	CGI_10019653_10006763	IPR000209; Peptidase S8/S53, subtilisin/kexin/sedolisin IPR002884; Proprotein convertase, P IPR006211; Furin-like cysteine-rich domain IPR006212; Furin-like repeat IPR008979; Galactose-binding domain-like IPR009030; Growth factor, receptor
CGI_10006541	CGI_10006541_10016113	NA
CGI_10015272	CGI_10015272_10033537	IPR000315; Zinc finger, B-box
CGI_10005115	CGI_10005115_10006576	IPR000175; Sodium:neurotransmitter symporter
CGI_10008246	CGI_10008246_10033923	IPR000413; Integrin alpha chain IPR013517; FG-GAP IPR013519; Integrin alpha beta-propellor IPR013649; Integrin alpha-2
CGI_10001794	CGI_10001794_10014169	IPR000315; Zinc finger, B-box
CGI_10001301	CGI_10001301_10026924	NA
CGI_10018341	CGI_10018341_10030734	NA
CGI_10021264	CGI_10021264_10041442	IPR001806; Ras GTPase IPR002041; Ran GTPase IPR003577; Ras small GTPase, Ras type IPR003578; Small GTPase, Rho type IPR003579; Ras small GTPase, Rab type IPR006688; ADP-ribosylation factor IPR013753; Ras IPR020851; Small GTPase
CGI_10018730	CGI_10018730_10012341	IPR001747; Lipid transport protein, N-terminal
CGI_10028732	CGI_10028732_10014542	IPR011021; Arrestin-like, N-terminal IPR011022; Arrestin-like, C-terminal IPR014756; Immunoglobulin E-set
CGI_10004803	CGI_10004803_10037924	IPR001781; Zinc finger, LIM-type
CGI_10015828	CGI_10015828_10016970	IPR000219; Dbl homology (DH) domain IPR001452; Src homology-3 domain IPR001849; Pleckstrin homology domain
CGI_10006022	CGI_10006022_10023576	IPR019143; JNK/Rab-associated protein-1, N-terminal
CGI_10015620	CGI_10015620_10020326	IPR002110; Ankyrin repeat IPR020683; Ankyrin repeat-containing domain
CGI_10005386	CGI_10005386_10021417	IPR006769; Coiled-coil domain containing protein 109, C-terminal
CGI_10019031	CGI_10019031_10033046	IPR000664; Lethal(2) giant larvae protein IPR001388; Synaptobrevin IPR001680; WD40 repeat IPR011046; WD40 repeat-like-containing domain IPR013577; Lethal giant larvae homologue 2 IPR013905; Lethal giant larvae (Lgl)-like, C-terminal IPR019781; WD40 repeat, subgroup
CGI_10015920	CGI_10015920_10015843	IPR003598; Immunoglobulin subtype 2 IPR003599; Immunoglobulin subtype IPR007110; Immunoglobulin-like IPR013098; Immunoglobulin I-set
CGI_10024187	CGI_10024187_10040532	IPR000909; Phospholipase C, phosphatidylinositol-specific , X domain IPR008428; Chondroitin N-acetylgalactosaminyltransferase
CGI_10008488	CGI_10008488_10008252	NA
CGI_10024798	CGI_10024798_10016316	IPR002219; Protein kinase C-like, phorbol ester/diacylglycerol binding IPR020454; Diacylglycerol/phorbol-ester binding
CGI_10020236	CGI_10020236_10023013	IPR001715; Calponin homology domain IPR002017; Spectrin repeat IPR018159; Spectrin/alpha-actinin
CGI_10004280	CGI_10004280_10014328	IPR002181; Fibrinogen, alpha/beta/gamma chain, C-terminal globular
CGI_10023124	CGI_10023124_10028936	NA
CGI_10018986	CGI_10018986_10021327	IPR006150; Cysteine-rich repeat
CGI_10018340	CGI_10018340_10030734	IPR001747; Lipid transport protein, N-terminal IPR009454; Lipid transport, open beta-sheet IPR015255; Vitellinogen, open beta-sheet IPR015819; Lipid transport protein, beta-sheet shell
CGI_10020093	CGI_10020093_10038450	NA
CGI_10015129	CGI_10015129_10041456	IPR019273; Domain of unknown function DUF2296
CGI_10014042	CGI_10014042_10041063	IPR000048; IQ motif, EF-hand binding site IPR001609; Myosin head, motor domain IPR010926; Myosin tail 2
CGI_10015014	CGI_10015014_10017154	IPR007653; Signal peptidase 22kDa subunit
CGI_10027518	CGI_10027518_10032644	NA
CGI_10023359	CGI_10023359_10027171	IPR003598; Immunoglobulin subtype 2 IPR003599; Immunoglobulin subtype IPR003961; Fibronectin, type III IPR007110; Immunoglobulin-like IPR008957; Fibronectin type III domain IPR013098; Immunoglobulin I-set
CGI_10017332	CGI_10017332_10029779	IPR000008; C2 calcium-dependent membrane targeting IPR008973; C2 calcium/lipid-binding domain, CaLB IPR018029; C2 membrane targeting protein
CGI_10024590	CGI_10024590_10035403	NA
CGI_10011111	CGI_10011111_10022894	IPR001179; Peptidyl-prolyl cis-trans isomerase, FKBP-type
CGI_10028849	CGI_10028849_10014845	IPR021999; Protein of unknown function DUF3595
CGI_10024731	CGI_10024731_10021244	NA
CGI_10009852	CGI_10009852_10016032	IPR003409; MORN motif
CGI_10014311	CGI_10014311_10016987	IPR000601; PKD domain IPR002859; PKD/REJ-like protein
CGI_10001626	CGI_10001626_10016156	IPR006210; Epidermal growth factor-like IPR009030; Growth factor, receptor
CGI_10009471	CGI_10009471_10012376	NA
CGI_10022928	CGI_10022928_10029586	IPR001660; Sterile alpha motif domain IPR002117; p53 tumour suppressor family IPR008967; p53-like transcription factor, DNA-binding IPR010991; p53, tetramerisation domain IPR010993; Sterile alpha motif homology IPR011615; p53, DNA-binding domain IPR013872; p53 transactivation domain IPR021129; Sterile alpha motif, type 1
CGI_10015551	CGI_10015551_10017034	IPR001320; Ionotropic glutamate receptor IPR019594; Glutamate receptor, L-glutamate/glycine-binding
CGI_10026852	CGI_10026852_10012524	IPR015412; Autophagy-related, C-terminal
CGI_10026801	CGI_10026801_10037198	IPR001781; Zinc finger, LIM-type
CGI_10021664	CGI_10021664_10022852	IPR003439; ABC transporter-like IPR003593; ATPase, AAA+ type, core
CGI_10005302	CGI_10005302_10036064	NA
CGI_10002584	CGI_10002584_10008715	IPR000299; FERM domain IPR000857; MyTH4 domain IPR001609; Myosin head, motor domain IPR019748; FERM central domain IPR019749; Band 4.1 domain
CGI_10021706	CGI_10021706_10037475	NA
CGI_10010167	CGI_10010167_10027830	IPR001757; ATPase, P-type, K/Mg/Cd/Cu/Zn/Na/Ca/Na/H-transporter IPR005834; Haloacid dehalogenase-like hydrolase IPR008250; ATPase, P-type, ATPase-associated domain IPR023214; HAD-like domain IPR023306; ATPase, cation-transporting, domain N
CGI_10015093	CGI_10015093_10020736	IPR000999; Ribonuclease III IPR001159; Double-stranded RNA-binding IPR001650; Helicase, C-terminal IPR003100; Argonaute/Dicer protein, PAZ IPR005034; Dicer double-stranded RNA-binding fold IPR011545; DNA/RNA helicase, DEAD/DEAH box type, N-terminal IPR014021; Helicase, superfamily 1/2, ATP-binding domain
CGI_10010880	CGI_10010880_10028666	IPR002344; Lupus La protein IPR006607; Protein of unknown function DM15 IPR006630; RNA-binding protein Lupus La
CGI_10024776	CGI_10024776_10022753	IPR001627; Semaphorin/CD100 antigen IPR002165; Plexin IPR003659; Plexin/semaphorin/integrin IPR016201; Plexin-like fold
CGI_10003534	CGI_10003534_10030903	NA
CGI_10018357	CGI_10018357_10036117	IPR000033; LDLR class B repeat IPR002172; LDLR class A repeat
CGI_10004951	CGI_10004951_10006798	NA
CGI_10010098	CGI_10010098_10029212	NA
CGI_10023767	CGI_10023767_10038834	IPR002890; Alpha-2-macroglobulin, N-terminal IPR011625; Alpha-2-macroglobulin, N-terminal 2
CGI_10022791	CGI_10022791_10024652	IPR011704; ATPase, AAA-5
CGI_10003758	CGI_10003758_10021314	IPR004177; DDHD
CGI_10010790	CGI_10010790_10036652	IPR007087; Zinc finger, C2H2-type IPR015880; Zinc finger, C2H2-like
CGI_10006186	CGI_10006186_10001797	IPR000719; Protein kinase, catalytic domain IPR002290; Serine/threonine-protein kinase domain IPR011009; Protein kinase-like domain IPR017442; Serine/threonine-protein kinase-like domain IPR020635; Tyrosine-protein kinase, catalytic domain
CGI_10003700	CGI_10003700_10011074	IPR000719; Protein kinase, catalytic domain IPR001245; Serine-threonine/tyrosine-protein kinase IPR002290; Serine/threonine-protein kinase domain IPR003306; WIF domain IPR011009; Protein kinase-like domain IPR020635; Tyrosine-protein kinase, catalytic domain
CGI_10025480	CGI_10025480_10008468	IPR004839; Aminotransferase, class I/classII IPR015424; Pyridoxal phosphate-dependent transferase, major domain
CGI_10020063	CGI_10020063_10037500	IPR001611; Leucine-rich repeat IPR001810; F-box domain, cyclin-like IPR006553; Leucine-rich repeat, cysteine-containing subtype IPR022364; F-box domain, Skp2-like
CGI_10027751	CGI_10027751_10024821	NA
CGI_10024421	CGI_10024421_10012062	NA
CGI_10016590	CGI_10016590_10002501	NA
CGI_10018677	CGI_10018677_10033139	NA
CGI_10016101	CGI_10016101_10041021	IPR000719; Protein kinase, catalytic domain IPR002290; Serine/threonine-protein kinase domain IPR011009; Protein kinase-like domain IPR017442; Serine/threonine-protein kinase-like domain IPR020635; Tyrosine-protein kinase, catalytic domain
CGI_10004718	CGI_10004718_10024132	IPR001656; Pseudouridine synthase, TruD IPR011760; Pseudouridine synthase, TruD, insertion domain IPR020103; Pseudouridine synthase, catalytic domain
CGI_10015069	CGI_10015069_10021891	NA
CGI_10018951	CGI_10018951_10006699	IPR002553; Clathrin/coatomer adaptor, adaptin-like, N-terminal IPR008152; Clathrin adaptor, alpha/beta/gamma-adaptin, appendage, Ig-like subdomain IPR008153; Clathrin adaptor, gamma-adaptin, appendage IPR013041; Clathrin/coatomer adaptor, adaptin-like, appendage, Ig-like subdomain IPR016024; Armadillo-type fold
CGI_10016099	CGI_10016099	IPR000863; Sulfotransferase domain
CGI_10010051	CGI_10010051_10029641	IPR000175; Sodium:neurotransmitter symporter
CGI_10009092	CGI_10009092_10017642	IPR001298; Filamin/ABP280 repeat IPR001715; Calponin homology domain IPR014756; Immunoglobulin E-set IPR017868; Filamin/ABP280 repeat-like
CGI_10023305	CGI_10023305_10023654	IPR000719; Protein kinase, catalytic domain IPR002290; Serine/threonine-protein kinase domain IPR011009; Protein kinase-like domain IPR017442; Serine/threonine-protein kinase-like domain IPR020635; Tyrosine-protein kinase, catalytic domain
CGI_10004131	CGI_10004131_10027936	IPR001732; UDP-glucose/GDP-mannose dehydrogenase, N-terminal IPR008927; 6-phosphogluconate dehydrogenase, C-terminal-like IPR014026; UDP-glucose/GDP-mannose dehydrogenase, dimerisation IPR014027; UDP-glucose/GDP-mannose dehydrogenase, C-terminal
CGI_10022999	CGI_10022999_10017526	IPR003961; Fibronectin, type III IPR008957; Fibronectin type III domain
CGI_10028144	CGI_10028144_10011259	IPR002870; Peptidase M12B, propeptide
CGI_10011810	CGI_10011810_10032591	IPR001680; WD40 repeat IPR006594; LisH dimerisation motif IPR006595; CTLH, C-terminal LisH motif IPR011046; WD40 repeat-like-containing domain IPR017986; WD40-repeat-containing domain IPR019781; WD40 repeat, subgroup IPR019782; WD40 repeat 2 IPR020472; G-protein beta WD-40 repeat
CGI_10019796	CGI_10019796_10039455	IPR010919; SAND domain-like IPR014890; c-SKI Smad4-binding domain
CGI_10005086	CGI_10005086_10012595	IPR000504; RNA recognition motif domain IPR002075; Nuclear transport factor 2 IPR018222; Nuclear transport factor 2, Eukaryote
CGI_10015221	CGI_10015221_10007023	IPR001356; Homeobox IPR009057; Homeodomain-like
CGI_10007361	CGI_10007361_10005353	NA
CGI_10016637	CGI_10016637_10041847	IPR007754; N-acetylglucosaminyltransferase II
CGI_10009865	CGI_10009865_10011656	NA
CGI_10026552	CGI_10026552_10040185	IPR018477; Bicaudal-D protein, microtubule-associated
CGI_10006054	CGI_10006054	NA
CGI_10020544	CGI_10020544_10038831	IPR000159; Ras-association IPR000253; Forkhead-associated (FHA) domain IPR001478; PDZ/DHR/GLGF IPR002710; Dilute IPR008984; SMAD/FHA domain IPR018444; Dil domain
CGI_10017796	CGI_10017796_10005593	NA
CGI_10003419	CGI_10003419_10016054	IPR004129; Glycerophosphoryl diester phosphodiesterase IPR017946; PLC-like phosphodiesterase, TIM beta/alpha-barrel domain
CGI_10027528	CGI_10027528_10014693	IPR001140; ABC transporter, transmembrane domain IPR003439; ABC transporter-like IPR003593; ATPase, AAA+ type, core IPR011527; ABC transporter, transmembrane domain, type 1 IPR017940; ABC transporter integral membrane type 1
CGI_10019919	CGI_10019919_10039864	IPR001071; Cellular retinaldehyde binding/alpha-tocopherol transport IPR001251; Cellular retinaldehyde-binding/triple function, C-terminal IPR006797; PRELI/MSF1 IPR008273; Cellular retinaldehyde-binding/triple function, N-terminal IPR009038; GOLD IPR011074; Phosphatidylinositol transfer protein-like, N-terminal
CGI_10024781	CGI_10024781_10034359	IPR001632; G-protein, beta subunit IPR001680; WD40 repeat IPR011046; WD40 repeat-like-containing domain IPR017986; WD40-repeat-containing domain IPR019781; WD40 repeat, subgroup IPR019782; WD40 repeat 2 IPR020472; G-protein beta WD-40 repeat
CGI_10007655	CGI_10007655_10034070	IPR002999; Tudor domain IPR004092; Mbt repeat IPR007087; Zinc finger, C2H2-type IPR011011; Zinc finger, FYVE/PHD-type IPR015880; Zinc finger, C2H2-like IPR019787; Zinc finger, PHD-finger
CGI_10004167	CGI_10004167_10018122	IPR009060; UBA-like IPR009543; Vacuolar protein sorting-associated protein IPR015940; Ubiquitin-associated/translation elongation factor EF1B, N-terminal, eukaryote
CGI_10024646	CGI_10024646_10038773	IPR000242; Protein-tyrosine phosphatase, receptor/non-receptor type IPR000387; Dual-specific/protein-tyrosine phosphatase, conserved region IPR000980; SH2 motif IPR003595; Protein-tyrosine phosphatase, catalytic
CGI_10017225	CGI_10017225_10008616	IPR001611; Leucine-rich repeat IPR003591; Leucine-rich repeat, typical subtype
CGI_10011779	CGI_10011779_10021481	IPR007087; Zinc finger, C2H2-type IPR015880; Zinc finger, C2H2-like
CGI_10002772	CGI_10002772_10030035	NA
CGI_10010175	CGI_10010175_10024800	IPR004206; mRNA capping enzyme, beta subunit
CGI_10019004	CGI_10019004_10023020	IPR006153; Cation/H+ exchanger
CGI_10023667	CGI_10023667_10027191	IPR000157; Toll-Interleukin receptor IPR001660; Sterile alpha motif domain IPR010993; Sterile alpha motif homology IPR011510; Sterile alpha motif, type 2 IPR016024; Armadillo-type fold
CGI_10012410	CGI_10012410_10009633	IPR000315; Zinc finger, B-box
CGI_10000242	CGI_10000242_10017003	IPR000795; Protein synthesis factor, GTP-binding
CGI_10017430	CGI_10017430_10015715	NA
CGI_10025710	CGI_10025710_10023195	IPR004859; Putative 5-3 exonuclease
CGI_10016109	CGI_10016109_10025088	IPR001849; Pleckstrin homology domain IPR010703; Dedicator of cytokinesis IPR021816; Protein of unknown function DUF3398
CGI_10009825	CGI_10009825_10011990	IPR007707; Transforming acidic coiled-coil-containing
CGI_10020334	CGI_10020334_10028603	IPR001680; WD40 repeat IPR011046; WD40 repeat-like-containing domain IPR017986; WD40-repeat-containing domain IPR019781; WD40 repeat, subgroup IPR019782; WD40 repeat 2
CGI_10026810	CGI_10026810_10008213	IPR000991; Glutamine amidotransferase class-I, C-terminal IPR017456; CTP synthase, N-terminal IPR017926; Glutamine amidotransferase type 1
CGI_10013307	CGI_10013307_10039891	NA
CGI_10024698	CGI_10024698_10021391	IPR000674; Aldehyde oxidase/xanthine dehydrogenase, a/b hammerhead IPR001041; Ferredoxin IPR002346; Molybdopterin dehydrogenase, FAD-binding IPR002888; [2Fe-2S]-binding IPR005107; CO dehydrogenase flavoprotein, C-terminal IPR008274; Aldehyde oxidase/xanthine dehydrogenase, molybdopterin binding IPR016166; FAD-binding, type 2
CGI_10017195	CGI_10017195_10032032	IPR001322; Intermediate filament, C-terminal IPR016044; Filament
CGI_10000640	CGI_10000640_10034242	IPR002937; Amine oxidase
CGI_10027771	CGI_10027771_10021971	IPR001202; WW/Rsp5/WWP IPR006020; Phosphotyrosine interaction domain
CGI_10027050	CGI_10027050_10030599	NA
CGI_10009384	CGI_10009384_10010320	IPR001382; Glycoside hydrolase, family 47 IPR019169; Transmembrane protein 26
CGI_10008564	CGI_10008564_10026840	IPR000571; Zinc finger, CCCH-type
CGI_10006723	CGI_10006723_10021554	IPR002668; Na dependent nucleoside transporter IPR011642; Nucleoside recognition IPR011657; Na dependent nucleoside transporter, C-terminal
CGI_10008151	CGI_10008151_10017965	IPR000023; Phosphofructokinase domain IPR022953; Phosphofructokinase
CGI_10026587	CGI_10026587_10021651	IPR001315; Caspase Recruitment IPR001452; Src homology-3 domain IPR001478; PDZ/DHR/GLGF IPR008144; Guanylate kinase IPR008145; Guanylate kinase/L-type calcium channel IPR011029; DEATH-like IPR011511; Variant SH3
CGI_10028024	CGI_10028024_10036800	IPR002123; Phospholipid/glycerol acyltransferase
CGI_10005310	CGI_10005310_10033472	NA
CGI_10011248	CGI_10011248_10006141	IPR000008; C2 calcium-dependent membrane targeting IPR000403; Phosphatidylinositol 3-/4-kinase, catalytic IPR001263; Phosphoinositide 3-kinase, accessory (PIK) domain IPR001683; Phox homologous domain IPR002420; Phosphoinositide 3-kinase, C2 IPR008973; C2 calcium/lipid-binding domain, CaLB IPR011009; Protein kinase-like domain IPR016024; Armadillo-type fold IPR018029; C2 membrane targeting protein
CGI_10024760	CGI_10024760_10026344	IPR000008; C2 calcium-dependent membrane targeting IPR006614; Ferlin/Peroxisome membrane IPR008973; C2 calcium/lipid-binding domain, CaLB IPR012560; Ferlin A-domain IPR012561; Ferlin B-domain IPR012968; FerIin domain IPR018029; C2 membrane targeting protein
CGI_10005264	CGI_10005264_10039545	IPR001878; Zinc finger, CCHC-type
CGI_10015851	CGI_10015851_10031131	IPR000408; Regulator of chromosome condensation, RCC1 IPR000433; Zinc finger, ZZ-type IPR000569; HECT IPR001199; Cytochrome b5 IPR004939; Anaphase-promoting complex, subunit 10, DOC domain IPR008979; Galactose-binding domain-like IPR009091; Regulator of chromosome condensation/beta-lactamase-inhibitor protein II IPR010606; Mib-herc2 IPR015940; Ubiquitin-associated/translation elongation factor EF…
CGI_10019514	CGI_10019514_10015619	IPR000648; Oxysterol-binding protein IPR001849; Pleckstrin homology domain
CGI_10019612	CGI_10019612_10015091	IPR003594; ATPase-like, ATP-binding domain
CGI_10012158	CGI_10012158_10013739	IPR000472; TGF-beta receptor/activin receptor, type I/II IPR000719; Protein kinase, catalytic domain IPR002290; Serine/threonine-protein kinase domain IPR011009; Protein kinase-like domain IPR017442; Serine/threonine-protein kinase-like domain IPR020635; Tyrosine-protein kinase, catalytic domain
CGI_10006965	CGI_10006965_10011525	IPR000331; Rap/ran-GAP IPR003109; GoLoco motif
CGI_10003207	CGI_10003207_10012730	IPR013017; NHL repeat, subgroup
CGI_10011331	CGI_10011331_10002388	IPR002659; Glycosyl transferase, family 31
CGI_10002687	CGI_10002687_10019108	IPR001322; Intermediate filament, C-terminal IPR016044; Filament
CGI_10007033	CGI_10007033_10039295	IPR021139; Domain of unknown function DUF88
CGI_10000755	CGI_10000755_10006188	IPR000315; Zinc finger, B-box
CGI_10015124	CGI_10015124_10041454	IPR000504; RNA recognition motif domain
CGI_10012504	CGI_10012504_10024243	IPR000242; Protein-tyrosine phosphatase, receptor/non-receptor type IPR000299; FERM domain IPR000387; Dual-specific/protein-tyrosine phosphatase, conserved region IPR003595; Protein-tyrosine phosphatase, catalytic IPR018979; FERM, N-terminal IPR018980; FERM, C-terminal PH-like domain IPR019748; FERM central domain IPR019749; Band 4.1 domain IPR019750; Band 4.1 family
CGI_10010427	CGI_10010427_10013658	IPR000357; HEAT IPR000403; Phosphatidylinositol 3-/4-kinase, catalytic IPR003151; PIK-related kinase, FAT IPR003152; PIK-related kinase, FATC IPR009076; FKBP12-rapamycin-associated protein, FKBP12-rapamycin-binding IPR011009; Protein kinase-like domain IPR014009; PIK-related kinase IPR016024; Armadillo-type fold
CGI_10002228	CGI_10002228_10030142	IPR002934; Nucleotidyl transferase domain IPR007010; Poly(A) polymerase, RNA-binding domain IPR007012; Poly(A) polymerase, central domain IPR011068; Nucleotidyltransferase, class I, C-terminal-like
CGI_10021867	CGI_10021867_10033701	IPR000033; LDLR class B repeat IPR000719; Protein kinase, catalytic domain IPR001245; Serine-threonine/tyrosine-protein kinase IPR002290; Serine/threonine-protein kinase domain IPR003961; Fibronectin, type III IPR008957; Fibronectin type III domain IPR011009; Protein kinase-like domain IPR020635; Tyrosine-protein kinase, catalytic domain
CGI_10021102	CGI_10021102_10038606	NA
CGI_10021125	CGI_10021125_10017240	IPR001494; Importin-beta, N-terminal IPR013598; Exportin-1/Importin-beta-like IPR014877; Exportin 1, C-terminal IPR016024; Armadillo-type fold
CGI_10004964	CGI_10004964_10028570	IPR003653; Peptidase C48, SUMO/Sentrin/Ubl1
CGI_10013456	CGI_10013456_10000269	NA
CGI_10005166	CGI_10005166_10013010	NA
CGI_10011205	CGI_10011205_10014826	IPR000033; LDLR class B repeat IPR002172; LDLR class A repeat IPR003961; Fibronectin, type III IPR006581; VPS10 IPR008957; Fibronectin type III domain
CGI_10017343	CGI_10017343_10023136	IPR001129; Membrane-associated, eicosanoid/glutathione metabolism (MAPEG) protein IPR001194; DENN IPR002885; Pentatricopeptide repeat IPR005112; dDENN IPR005113; uDENN
CGI_10018913	CGI_10018913_10028318	IPR000536; Nuclear hormone receptor, ligand-binding, core IPR001723; Steroid hormone receptor IPR001728; Thyroid hormone receptor IPR008946; Nuclear hormone receptor, ligand-binding
CGI_10025653	CGI_10025653_10024364	IPR001473; Clathrin, heavy chain, propeller, N-terminal
CGI_10012069	CGI_10012069_10030846	IPR000719; Protein kinase, catalytic domain IPR002290; Serine/threonine-protein kinase domain IPR011009; Protein kinase-like domain IPR017442; Serine/threonine-protein kinase-like domain IPR020635; Tyrosine-protein kinase, catalytic domain
CGI_10019107	CGI_10019107_10003917	IPR001680; WD40 repeat IPR005112; dDENN IPR011046; WD40 repeat-like-containing domain IPR017986; WD40-repeat-containing domain IPR019781; WD40 repeat, subgroup
CGI_10011686	CGI_10011686_10030619	IPR001368; TNFR/CD27/30/40/95 cysteine-rich region
CGI_10024386	CGI_10024386_10028787	IPR000884; Thrombospondin, type 1 repeat IPR002172; LDLR class A repeat IPR002223; Proteinase inhibitor I2, Kunitz metazoa IPR002557; Chitin binding domain IPR003598; Immunoglobulin subtype 2 IPR003599; Immunoglobulin subtype IPR003961; Fibronectin, type III IPR007110; Immunoglobulin-like IPR008957; Fibronectin type III domain IPR010294; ADAM-TS Spacer 1 IPR010909; PLAC IPR013098; Immunoglobulin …
CGI_10018007	CGI_10018007_10017056	IPR000242; Protein-tyrosine phosphatase, receptor/non-receptor type IPR000387; Dual-specific/protein-tyrosine phosphatase, conserved region IPR003595; Protein-tyrosine phosphatase, catalytic
CGI_10000995	CGI_10000995_10006990	IPR006964; NUDE protein, C-terminal
CGI_10001357	CGI_10001357_10007521	IPR002931; Transglutaminase-like
CGI_10010276	CGI_10010276_10041982	NA
CGI_10024922	CGI_10024922_10006001	IPR001841; Zinc finger, RING-type IPR018957; Zinc finger, C3HC4 RING-type
CGI_10022688	CGI_10022688_10029446	IPR002126; Cadherin IPR015919; Cadherin-like
CGI_10004707	CGI_10004707_10037860	IPR001025; Bromo adjacent homology (BAH) domain IPR023214; HAD-like domain
CGI_10012027	CGI_10012027_10014148	IPR007604; CP2 transcription factor IPR010993; Sterile alpha motif homology
CGI_10009722	CGI_10009722_10032942	IPR006935; Restriction endonuclease, type I, R subunit/Type III, Res subunit
CGI_10023521	CGI_10023521_10036059	IPR002495; Glycosyl transferase, family 8
CGI_10022763	CGI_10022763_10024390	IPR000719; Protein kinase, catalytic domain IPR011009; Protein kinase-like domain IPR017442; Serine/threonine-protein kinase-like domain
CGI_10003316	CGI_10003316_10004049	IPR001757; ATPase, P-type, K/Mg/Cd/Cu/Zn/Na/Ca/Na/H-transporter IPR005834; Haloacid dehalogenase-like hydrolase IPR008250; ATPase, P-type, ATPase-associated domain IPR023214; HAD-like domain IPR023306; ATPase, cation-transporting, domain N
CGI_10002663	CGI_10002663_10012548	IPR001779; Potassium channel, two pore, TWIK-1 IPR003280; Potassium channel, two pore-domain IPR005408; Potassium channel, two pore, TWIK family IPR013099; Ion transport 2
CGI_10017101	CGI_10017101_10019890	IPR013026; Tetratricopeptide repeat-containing IPR019734; Tetratricopeptide repeat
CGI_10009401	CGI_10009401_10011810	NA
CGI_10009135	CGI_10009135_10025123	IPR000008; C2 calcium-dependent membrane targeting IPR008973; C2 calcium/lipid-binding domain, CaLB IPR018029; C2 membrane targeting protein
CGI_10010193	CGI_10010193_10002326	IPR001752; Kinesin, motor domain
CGI_10012144	CGI_10012144_10038980	IPR000306; Zinc finger, FYVE-type IPR011011; Zinc finger, FYVE/PHD-type IPR017455; Zinc finger, FYVE-related
CGI_10010275	CGI_10010275_10041983	IPR000644; Cystathionine beta-synthase, core
CGI_10021563	CGI_10021563_10021995	IPR001623; Heat shock protein DnaJ, N-terminal IPR002110; Ankyrin repeat IPR003169; GYF IPR016024; Armadillo-type fold IPR020683; Ankyrin repeat-containing domain
CGI_10026821	CGI_10026821_10037890	IPR000034; Laminin B type IV IPR001791; Laminin G domain IPR002049; EGF-like, laminin IPR006210; Epidermal growth factor-like IPR008211; Laminin, N-terminal IPR008985; Concanavalin A-like lectin/glucanase IPR010307; Laminin II IPR012679; Laminin G, subdomain 1 IPR012680; Laminin G, subdomain 2 IPR018031; Laminin B, subgroup
CGI_10006328	CGI_10006328_10041860	IPR001452; Src homology-3 domain IPR004012; RUN
CGI_10025174	CGI_10025174_10007595	IPR006134; DNA-directed DNA polymerase, family B, multifunctional domain
CGI_10004469	CGI_10004469_10037237	IPR001900; Ribonuclease II/R
CGI_10007011	CGI_10007011_10027007	IPR000742; Epidermal growth factor-like, type 3 IPR001846; von Willebrand factor, type D domain IPR001881; EGF-like calcium-binding IPR006209; EGF IPR006210; Epidermal growth factor-like IPR009030; Growth factor, receptor IPR013091; EGF calcium-binding IPR015919; Cadherin-like
CGI_10015024	CGI_10015024_10009748	NA
CGI_10012539	CGI_10012539_10018387	IPR000198; Rho GTPase-activating protein domain IPR000300; Inositol polyphosphate-related phosphatase IPR005135; Endonuclease/exonuclease/phosphatase IPR008936; Rho GTPase activation protein
CGI_10006237	CGI_10006237_10030734	NA
CGI_10024799	CGI_10024799_10016317	IPR001849; Pleckstrin homology domain
CGI_10024364	CGI_10024364_10027453	IPR009637; Transmembrane receptor, eukaryota
CGI_10020238	CGI_10020238_10029740	IPR001452; Src homology-3 domain IPR001605; Spectrin/pleckstrin-like IPR001849; Pleckstrin homology domain IPR002017; Spectrin repeat IPR018159; Spectrin/alpha-actinin
CGI_10002999	CGI_10002999_10008976	IPR001540; Glycoside hydrolase, family 20 IPR004866; Carbohydrate-binding, chitobiase/hexosaminidase-type, N-terminal IPR004867; Glycoside hydrolase, family 20, C-terminal IPR008965; Carbohydrate-binding IPR014756; Immunoglobulin E-set IPR015883; Glycoside hydrolase, family 20, catalytic core IPR017853; Glycoside hydrolase, catalytic core
CGI_10003927	CGI_10003927_10009187	NA
CGI_10024892	CGI_10024892_10039002	IPR002558; I/LWEQ IPR008942; ENTH/VHS IPR011417; ANTH IPR013809; Epsin-like, N-terminal
CGI_10027956	CGI_10027956_10026355	NA
CGI_10016988	CGI_10016988_10017785	IPR007632; Anoctamin/TMEM 16
CGI_10021392	CGI_10021392_10015412	NA
CGI_10025019	CGI_10025019_10007927	NA
CGI_10015226	CGI_10015226_10037459	IPR003961; Fibronectin, type III IPR008957; Fibronectin type III domain
CGI_10002835	CGI_10002835_10009789	IPR001810; F-box domain, cyclin-like IPR006553; Leucine-rich repeat, cysteine-containing subtype IPR022364; F-box domain, Skp2-like
CGI_10008869	CGI_10008869_10025621	IPR019448; Oestrogen-responsive protein Fam102A/B, N-terminal
CGI_10020864	CGI_10020864_10001819	IPR001394; Peptidase C19, ubiquitin carboxyl-terminal hydrolase 2
CGI_10024861	CGI_10024861_10002638	IPR004826; Maf transcription factor IPR004827; Basic-leucine zipper (bZIP) transcription factor IPR008917; Eukaryotic transcription factor, Skn-1-like, DNA-binding
CGI_10027531	CGI_10027531_10016491	IPR007309; B-block binding subunit of TFIIIC
CGI_10004570	CGI_10004570_10017554	IPR002110; Ankyrin repeat IPR016024; Armadillo-type fold IPR020683; Ankyrin repeat-containing domain
CGI_10019864	CGI_10019864_10022641	IPR004087; K Homology IPR004088; K Homology, type 1 IPR018111; K Homology, type 1, subgroup
CGI_10020753	CGI_10020753_10014169	IPR000315; Zinc finger, B-box
CGI_10002905	CGI_10002905_10037183	IPR006020; Phosphotyrosine interaction domain
CGI_10007013	CGI_10007013_10012815	IPR000242; Protein-tyrosine phosphatase, receptor/non-receptor type IPR000387; Dual-specific/protein-tyrosine phosphatase, conserved region IPR003595; Protein-tyrosine phosphatase, catalytic
CGI_10022400	CGI_10022400_10021464	NA
CGI_10011126	CGI_10011126_10039436	IPR001766; Transcription factor, fork head
CGI_10004348	CGI_10004348_10035717	IPR013126; Heat shock protein 70
CGI_10002791	CGI_10002791_10023856	IPR007743; Interferon-inducible GTPase
CGI_10006848	CGI_10006848_10033062	IPR001303; Class II aldolase/adducin, N-terminal
CGI_10026308	CGI_10026308_10009274	IPR000980; SH2 motif IPR001496; SOCS protein, C-terminal
CGI_10010048	CGI_10010048_10040142	IPR012336; Thioredoxin-like fold IPR013766; Thioredoxin domain IPR017936; Thioredoxin-like
CGI_10017041	CGI_10017041_10019602	IPR001452; Src homology-3 domain IPR001478; PDZ/DHR/GLGF IPR004172; L27 IPR008144; Guanylate kinase IPR008145; Guanylate kinase/L-type calcium channel IPR011511; Variant SH3 IPR015143; L27-1
CGI_10013481	CGI_10013481_10013466	IPR000742; Epidermal growth factor-like, type 3 IPR000884; Thrombospondin, type 1 repeat IPR001881; EGF-like calcium-binding IPR003596; Immunoglobulin V-set, subgroup IPR003598; Immunoglobulin subtype 2 IPR003599; Immunoglobulin subtype IPR006210; Epidermal growth factor-like IPR006605; G2 nidogen/fibulin G2F IPR007110; Immunoglobulin-like IPR009017; Green fluorescent protein-like IPR009030; Grow…
CGI_10006288	CGI_10006288_10029338	IPR000008; C2 calcium-dependent membrane targeting IPR008973; C2 calcium/lipid-binding domain, CaLB IPR018029; C2 membrane targeting protein
CGI_10014557	CGI_10014557_10016596	IPR000504; RNA recognition motif domain
CGI_10003107	CGI_10003107_10039912	IPR000536; Nuclear hormone receptor, ligand-binding, core IPR001628; Zinc finger, nuclear hormone receptor-type IPR001723; Steroid hormone receptor IPR001728; Thyroid hormone receptor IPR008946; Nuclear hormone receptor, ligand-binding
CGI_10027336	CGI_10027336_10004909	IPR017853; Glycoside hydrolase, catalytic core
CGI_10005383	CGI_10005383_10011486	IPR001478; PDZ/DHR/GLGF
CGI_10024693	CGI_10024693_10016166	IPR000407; Nucleoside phosphatase GDA1/CD39
CGI_10009104	CGI_10009104_10037075	IPR000357; HEAT IPR016024; Armadillo-type fold IPR021133; HEAT, type 2
CGI_10003365	CGI_10003365_10040340	IPR009030; Growth factor, receptor
CGI_10011723	CGI_10011723_10027019	IPR003822; Paired amphipathic helix IPR013194; Histone deacetylase interacting
CGI_10011955	CGI_10011955_10007707	NA
CGI_10018382	CGI_10018382_10032859	IPR007518; Protein of unknown function DUF544
CGI_10007363	CGI_10007363_10002924	NA
CGI_10015645	CGI_10015645_10019480	IPR001190; Speract/scavenger receptor IPR006626; Parallel beta-helix repeat IPR011050; Pectin lyase fold/virulence factor IPR016187; C-type lectin fold IPR017448; Speract/scavenger receptor-related
CGI_10007928	CGI_10007928_10016094	IPR003034; DNA-binding SAP IPR004018; RPEL repeat
CGI_10011889	CGI_10011889_10042047	NA
CGI_10018495	CGI_10018495_10003650	IPR019383; Golgin subfamily A member 7/ERF4
CGI_10006613	CGI_10006613_10033377	IPR000253; Forkhead-associated (FHA) domain IPR001965; Zinc finger, PHD-type IPR008984; SMAD/FHA domain IPR011011; Zinc finger, FYVE/PHD-type IPR019787; Zinc finger, PHD-finger
CGI_10020282	CGI_10020282_10012014	IPR003903; Ubiquitin interacting motif
CGI_10019513	CGI_10019513_10015620	IPR002524; Cation efflux protein
CGI_10022981	CGI_10022981_10021921	NA
CGI_10010759	CGI_10010759_10035681	IPR001401; Dynamin, GTPase domain IPR003593; ATPase, AAA+ type, core
CGI_10024137	CGI_10024137_10010219	IPR000008; C2 calcium-dependent membrane targeting IPR000569; HECT IPR001202; WW/Rsp5/WWP IPR008973; C2 calcium/lipid-binding domain, CaLB IPR018029; C2 membrane targeting protein
CGI_10021938	CGI_10021938_10041286	IPR001806; Ras GTPase IPR002041; Ran GTPase IPR003577; Ras small GTPase, Ras type IPR003578; Small GTPase, Rho type IPR003579; Ras small GTPase, Rab type IPR013753; Ras
CGI_10005040	CGI_10005040_10025535	IPR000299; FERM domain IPR000798; Ezrin/radixin/moesin family IPR014847; FERM adjacent (FA) IPR018979; FERM, N-terminal IPR018980; FERM, C-terminal PH-like domain IPR019748; FERM central domain IPR019749; Band 4.1 domain IPR019750; Band 4.1 family
CGI_10004884	CGI_10004884_10030580	IPR000092; Polyprenyl synthetase IPR008949; Terpenoid synthase
CGI_10003879	CGI_10003879_10005889	IPR000719; Protein kinase, catalytic domain IPR002290; Serine/threonine-protein kinase domain IPR011009; Protein kinase-like domain IPR017442; Serine/threonine-protein kinase-like domain IPR020635; Tyrosine-protein kinase, catalytic domain
CGI_10000052	CGI_10000052_10033075	IPR000175; Sodium:neurotransmitter symporter
CGI_10017222	CGI_10017222_10021209	IPR000571; Zinc finger, CCCH-type IPR004170; WWE domain IPR012317; Poly(ADP-ribose) polymerase, catalytic domain
CGI_10026924	CGI_10026924_10006639	IPR004843; Metallo-dependent phosphatase
CGI_10017904	CGI_10017904_10032662	IPR007087; Zinc finger, C2H2-type IPR015880; Zinc finger, C2H2-like
CGI_10025603	CGI_10025603_10041366	IPR001496; SOCS protein, C-terminal IPR002110; Ankyrin repeat IPR020683; Ankyrin repeat-containing domain
CGI_10000859	CGI_10000859_10027124	IPR019381; Phosphofurin acidic cluster sorting protein 1
CGI_10027620	CGI_10027620_10038792	IPR002035; von Willebrand factor, type A IPR006895; Zinc finger, Sec23/Sec24-type IPR006896; Sec23/Sec24, trunk domain
CGI_10026558	CGI_10026558_10026947	IPR001503; Glycosyl transferase, family 10
CGI_10001910	CGI_10001910_10027033	IPR000315; Zinc finger, B-box
CGI_10028440	CGI_10028440_10017867	IPR001660; Sterile alpha motif domain IPR004092; Mbt repeat IPR010993; Sterile alpha motif homology IPR021129; Sterile alpha motif, type 1 IPR021987; Protein of unknown function DUF3588
CGI_10021233	CGI_10021233_10024041	IPR001623; Heat shock protein DnaJ, N-terminal
CGI_10017521	CGI_10017521_10032504	IPR000719; Protein kinase, catalytic domain IPR000961; AGC-kinase, C-terminal IPR002290; Serine/threonine-protein kinase domain IPR011009; Protein kinase-like domain IPR017442; Serine/threonine-protein kinase-like domain IPR017892; Protein kinase, C-terminal IPR020635; Tyrosine-protein kinase, catalytic domain
CGI_10018886	CGI_10018886_10003862	IPR001478; PDZ/DHR/GLGF
CGI_10016701	CGI_10016701_10003870	IPR000980; SH2 motif IPR001849; Pleckstrin homology domain
CGI_10028630	CGI_10028630_10033851	IPR016024; Armadillo-type fold IPR021133; HEAT, type 2
CGI_10021568	CGI_10021568_10039053	IPR000095; PAK-box/P21-Rho-binding IPR000719; Protein kinase, catalytic domain IPR000961; AGC-kinase, C-terminal IPR001180; Citron-like IPR001849; Pleckstrin homology domain IPR002219; Protein kinase C-like, phorbol ester/diacylglycerol binding IPR002290; Serine/threonine-protein kinase domain IPR011009; Protein kinase-like domain IPR017442; Serine/threonine-protein kinase-like domain IPR017892; …
CGI_10006273	CGI_10006273_10012901	IPR004087; K Homology IPR004088; K Homology, type 1 IPR018111; K Homology, type 1, subgroup
CGI_10019179	CGI_10019179_10014667	IPR006150; Cysteine-rich repeat IPR017452; GPCR, rhodopsin-like superfamily
CGI_10011064	CGI_10011064_10039635	IPR016024; Armadillo-type fold
CGI_10012815	CGI_10012815_10031921	NA
CGI_10014157	CGI_10014157_10037343	IPR000990; Innexin
CGI_10022804	CGI_10022804_10005424	IPR001611; Leucine-rich repeat IPR003591; Leucine-rich repeat, typical subtype
CGI_10025660	CGI_10025660_10006582	IPR000034; Laminin B type IV IPR000082; SEA IPR000742; Epidermal growth factor-like, type 3 IPR001791; Laminin G domain IPR001881; EGF-like calcium-binding IPR002049; EGF-like, laminin IPR002172; LDLR class A repeat IPR003596; Immunoglobulin V-set, subgroup IPR003598; Immunoglobulin subtype 2 IPR003599; Immunoglobulin subtype IPR006209; EGF IPR006210; Epidermal growth factor-like IPR007110; Immun…
CGI_10013598	CGI_10013598_10022226	IPR001304; C-type lectin IPR016187; C-type lectin fold
CGI_10016058	CGI_10016058_10003075	NA
CGI_10002658	CGI_10002658_10040256	IPR001747; Lipid transport protein, N-terminal IPR009454; Lipid transport, open beta-sheet IPR015255; Vitellinogen, open beta-sheet IPR015819; Lipid transport protein, beta-sheet shell
CGI_10010684	CGI_10010684_10029089	NA
CGI_10003468	CGI_10003468_10039087	IPR001611; Leucine-rich repeat IPR003591; Leucine-rich repeat, typical subtype IPR007122; Gelsolin IPR007123; Gelsolin domain
CGI_10018606	CGI_10018606_10033115	IPR000504; RNA recognition motif domain IPR006569; RNA polymerase II, large subunit, CTD IPR006903; Domain of unknown function DUF618 IPR008942; ENTH/VHS
CGI_10022123	CGI_10022123_10008356	IPR001356; Homeobox IPR003350; Homeodomain protein CUT IPR009057; Homeodomain-like IPR010982; Lambda repressor-like, DNA-binding
CGI_10022313	CGI_10022313_10023838	IPR002893; Zinc finger, MYND-type
CGI_10017832	CGI_10017832_10027677	IPR004877; Cytochrome b561, eukaryote IPR006593; Cytochrome b561/ferric reductase transmembrane
CGI_10014214	CGI_10014214_10031385	IPR000571; Zinc finger, CCCH-type IPR000719; Protein kinase, catalytic domain IPR011009; Protein kinase-like domain
CGI_10028195	CGI_10028195_10030175	IPR001660; Sterile alpha motif domain IPR010993; Sterile alpha motif homology IPR021129; Sterile alpha motif, type 1
CGI_10015072	CGI_10015072_10040336	IPR000210; BTB/POZ-like IPR011333; BTB/POZ fold IPR011705; BTB/Kelch-associated IPR013069; BTB/POZ
CGI_10009219	CGI_10009219_10023189	IPR001932; Protein phosphatase 2C-like IPR014045; Protein phosphatase 2C, N-terminal
CGI_10007005	CGI_10007005_10009098	IPR000536; Nuclear hormone receptor, ligand-binding, core IPR001628; Zinc finger, nuclear hormone receptor-type IPR001723; Steroid hormone receptor IPR008946; Nuclear hormone receptor, ligand-binding
CGI_10028616	CGI_10028616_10029510	IPR007087; Zinc finger, C2H2-type IPR015880; Zinc finger, C2H2-like
CGI_10016736	CGI_10016736_10013823	NA
CGI_10016621	CGI_10016621_10030317	IPR000980; SH2 motif IPR001496; SOCS protein, C-terminal
CGI_10021699	CGI_10021699_10027381	IPR003104; Actin-binding FH2/DRF autoregulatory IPR015425; Actin-binding FH2
CGI_10000818	CGI_10000818_10035702	IPR000315; Zinc finger, B-box
CGI_10004417	CGI_10004417_10036925	IPR010703; Dedicator of cytokinesis IPR021816; Protein of unknown function DUF3398
CGI_10015734	CGI_10015734_10030156	IPR000536; Nuclear hormone receptor, ligand-binding, core IPR001628; Zinc finger, nuclear hormone receptor-type IPR008946; Nuclear hormone receptor, ligand-binding
CGI_10020396	CGI_10020396_10004520	IPR001841; Zinc finger, RING-type IPR018957; Zinc finger, C3HC4 RING-type
CGI_10013191	CGI_10013191_10001431	IPR003191; Guanylate-binding protein, C-terminal IPR015894; Guanylate-binding protein, N-terminal
CGI_10003773	CGI_10003773_10037329	IPR000742; Epidermal growth factor-like, type 3 IPR001791; Laminin G domain IPR001881; EGF-like calcium-binding IPR002126; Cadherin IPR006209; EGF IPR006210; Epidermal growth factor-like IPR008985; Concanavalin A-like lectin/glucanase IPR012680; Laminin G, subdomain 2 IPR015919; Cadherin-like
CGI_10028063	CGI_10028063_10018949	IPR013657; UAA transporter
CGI_10011570	CGI_10011570	NA
CGI_10023723	CGI_10023723_10033734	NA
CGI_10010439	CGI_10010439_10011316	IPR000742; Epidermal growth factor-like, type 3 IPR002860; BNR repeat IPR002861; Reeler domain IPR006210; Epidermal growth factor-like IPR011040; Neuraminidase IPR013111; EGF, extracellular
CGI_10014495	CGI_10014495_10022062	IPR006101; Glycoside hydrolase, family 2 IPR006102; Glycoside hydrolase, family 2, immunoglobulin-like beta-sandwich IPR006103; Glycoside hydrolase, family 2, TIM barrel IPR006104; Glycoside hydrolase, family 2, carbohydrate-binding IPR008979; Galactose-binding domain-like IPR017853; Glycoside hydrolase, catalytic core
CGI_10012015	CGI_10012015_10036270	IPR000719; Protein kinase, catalytic domain IPR002290; Serine/threonine-protein kinase domain IPR011009; Protein kinase-like domain IPR017442; Serine/threonine-protein kinase-like domain
CGI_10002184	CGI_10002184_10032142	NA
CGI_10012630	CGI_10012630_10035352	IPR000300; Inositol polyphosphate-related phosphatase IPR000980; SH2 motif IPR001660; Sterile alpha motif domain IPR005135; Endonuclease/exonuclease/phosphatase IPR010993; Sterile alpha motif homology IPR011510; Sterile alpha motif, type 2
CGI_10026298	CGI_10026298_10026686	NA
CGI_10003652	CGI_10003652_10009842	IPR000719; Protein kinase, catalytic domain IPR001245; Serine-threonine/tyrosine-protein kinase IPR001452; Src homology-3 domain IPR002290; Serine/threonine-protein kinase domain IPR011009; Protein kinase-like domain IPR020635; Tyrosine-protein kinase, catalytic domain
CGI_10025806	CGI_10025806_10011684	IPR002126; Cadherin IPR015919; Cadherin-like
CGI_10016899	CGI_10016899_10039539	NA
CGI_10003914	CGI_10003914_10019814	IPR006077; Vinculin/alpha-catenin IPR015009; Vinculin-binding site-containing domain
CGI_10026087	CGI_10026087_10025343	IPR001841; Zinc finger, RING-type IPR018957; Zinc finger, C3HC4 RING-type
CGI_10006884	CGI_10006884_10016822	NA
CGI_10015984	CGI_10015984_10009799	NA
CGI_10022208	CGI_10022208_10015218	IPR001611; Leucine-rich repeat IPR003591; Leucine-rich repeat, typical subtype
CGI_10017214	CGI_10017214_10014385	IPR002227; Tyrosinase IPR008922; Di-copper centre-containing
CGI_10007550	CGI_10007550_10034493	IPR002110; Ankyrin repeat IPR020683; Ankyrin repeat-containing domain
CGI_10025607	CGI_10025607_10019194	IPR001849; Pleckstrin homology domain IPR019411; Domain of unknown function DUF2404
CGI_10016333	CGI_10016333_10040031	NA
CGI_10005525	CGI_10005525_10000568	IPR000938; Cytoskeleton-associated protein, Gly-rich domain IPR008984; SMAD/FHA domain IPR022140; Kinesin protein 1B IPR022164; Kinesin-like
CGI_10013896	CGI_10013896_10025875	IPR007701; Interferon-related developmental regulator, N-terminal IPR016024; Armadillo-type fold
CGI_10014707	CGI_10014707_10035922	NA
CGI_10020770	CGI_10020770_10019022	IPR000375; Dynamin central domain IPR001401; Dynamin, GTPase domain IPR022812; Dynamin
CGI_10012926	CGI_10012926_10006476	IPR019141; Protein of unknown function DUF2045
CGI_10026811	CGI_10026811_10025851	IPR005522; Inositol polyphosphate kinase
CGI_10025634	CGI_10025634_10019120	IPR000242; Protein-tyrosine phosphatase, receptor/non-receptor type IPR000387; Dual-specific/protein-tyrosine phosphatase, conserved region IPR001478; PDZ/DHR/GLGF IPR003595; Protein-tyrosine phosphatase, catalytic
CGI_10014760	CGI_10014760_10035231	IPR001019; Guanine nucleotide binding protein (G-protein), alpha subunit
CGI_10011253	CGI_10011253_10020681	IPR000436; Sushi/SCR/CCP IPR000859; CUB IPR001304; C-type lectin IPR003410; Hyalin IPR016060; Complement control module IPR016187; C-type lectin fold
CGI_10006021	CGI_10006021_10017642	IPR001715; Calponin homology domain
CGI_10013847	CGI_10013847_10025550	IPR001440; Tetratricopeptide TPR-1 IPR002151; Kinesin light chain IPR013026; Tetratricopeptide repeat-containing IPR015390; Rabaptin, GTPase-Rab5 binding IPR019734; Tetratricopeptide repeat
CGI_10022762	CGI_10022762_10024389	IPR000719; Protein kinase, catalytic domain IPR002290; Serine/threonine-protein kinase domain IPR011009; Protein kinase-like domain IPR017442; Serine/threonine-protein kinase-like domain
CGI_10016098	CGI_10016098_10041022	IPR000299; FERM domain IPR000798; Ezrin/radixin/moesin family IPR008954; Moesin IPR011259; Ezrin/radixin/moesin, C-terminal IPR018979; FERM, N-terminal IPR018980; FERM, C-terminal PH-like domain IPR019748; FERM central domain IPR019749; Band 4.1 domain IPR019750; Band 4.1 family
CGI_10021203	CGI_10021203_10027763	NA
CGI_10000116	CGI_10000116_10033661	NA
CGI_10012043	CGI_10012043_10012684	IPR000008; C2 calcium-dependent membrane targeting IPR008973; C2 calcium/lipid-binding domain, CaLB
CGI_10004054	CGI_10004054_10012011	IPR006935; Restriction endonuclease, type I, R subunit/Type III, Res subunit IPR014021; Helicase, superfamily 1/2, ATP-binding domain IPR018999; RNA helicase UPF1, UPF2-interacting domain
CGI_10017826	CGI_10017826_10035702	NA
CGI_10013237	CGI_10013237_10005675	IPR002129; Pyridoxal phosphate-dependent decarboxylase IPR015424; Pyridoxal phosphate-dependent transferase, major domain
CGI_10022394	CGI_10022394_10035702	IPR000315; Zinc finger, B-box
CGI_10014366	CGI_10014366_10014169	NA
CGI_10017511	CGI_10017511_10027104	IPR001007; von Willebrand factor, type C
CGI_10011402	CGI_10011402_10017665	IPR002509; Polysaccharide deacetylase IPR011330; Glycoside hydrolase/deacetylase, beta/alpha-barrel
CGI_10017152	CGI_10017152_10005788	IPR008928; Six-hairpin glycosidase-like IPR011613; Glycoside hydrolase 15-related
CGI_10007230	CGI_10007230_10034864	IPR001373; Cullin, N-terminal IPR016158; Cullin homology IPR016159; Cullin repeat-like-containing domain IPR019559; Cullin protein, neddylation domain
CGI_10005129	CGI_10005129_10031813	NA
CGI_10012670	CGI_10012670_10014920	NA
CGI_10017931	CGI_10017931_10034983	IPR000449; Ubiquitin-associated/translation elongation factor EF1B, N-terminal IPR009060; UBA-like IPR015940; Ubiquitin-associated/translation elongation factor EF1B, N-terminal, eukaryote
CGI_10001710	CGI_10001710_10009633	IPR000315; Zinc finger, B-box
CGI_10027853	CGI_10027853_10012458	IPR018249; EF-HAND 2
CGI_10028126	CGI_10028126_10038703	IPR001087; Lipase, GDSL IPR013830; Esterase, SGNH hydrolase-type
CGI_10004644	CGI_10004644_10005602	IPR022157; Dynein associated protein
CGI_10006871	CGI_10006871_10012079	IPR001024; Lipoxygenase, LH2 IPR002110; Ankyrin repeat IPR008976; Lipase/lipooxygenase, PLAT/LH2 IPR020683; Ankyrin repeat-containing domain
CGI_10019933	CGI_10019933_10040266	IPR000742; Epidermal growth factor-like, type 3 IPR001791; Laminin G domain IPR001881; EGF-like calcium-binding IPR002861; Reeler domain IPR004877; Cytochrome b561, eukaryote IPR006209; EGF IPR006210; Epidermal growth factor-like IPR006593; Cytochrome b561/ferric reductase transmembrane IPR008985; Concanavalin A-like lectin/glucanase IPR012679; Laminin G, subdomain 1 IPR012680; Laminin G, subdoma…
CGI_10025021	CGI_10025021	NA
CGI_10012014	CGI_10012014_10004755	IPR001128; Cytochrome P450 IPR002401; Cytochrome P450, E-class, group I
CGI_10026183	CGI_10026183_10007579	IPR001680; WD40 repeat IPR005108; HELP IPR011046; WD40 repeat-like-containing domain IPR017986; WD40-repeat-containing domain IPR019781; WD40 repeat, subgroup IPR019782; WD40 repeat 2
CGI_10012501	CGI_10012501_10033923	NA
CGI_10001928	CGI_10001928_10032964	IPR022596; Glucose receptor Git3, C-terminal
CGI_10008472	CGI_10008472_10034806	IPR001715; Calponin homology domain
CGI_10017146	CGI_10017146_10020448	IPR000719; Protein kinase, catalytic domain IPR011009; Protein kinase-like domain
CGI_10024138	CGI_10024138_10010220	IPR013521; Potassium channel, inwardly rectifying, Kir, conserved region 2 IPR014756; Immunoglobulin E-set
CGI_10020522	CGI_10020522	NA
CGI_10002297	CGI_10002297_10002565	IPR005331; Sulfotransferase
CGI_10027602	CGI_10027602_10034433	NA
CGI_10021895	CGI_10021895_10018509	IPR001650; Helicase, C-terminal IPR011545; DNA/RNA helicase, DEAD/DEAH box type, N-terminal
CGI_10009281	CGI_10009281_10013169	IPR002369; Integrin beta subunit, N-terminal IPR013800; STAT transcription factor, all-alpha IPR015812; Integrin beta subunit IPR015988; STAT transcription factor, coiled coil
CGI_10012687	CGI_10012687_10035197	IPR000323; Copper type II, ascorbate-dependent monooxygenase, N-terminal IPR008977; PHM/PNGase F-fold domain
CGI_10015831	CGI_10015831_10016968	IPR001849; Pleckstrin homology domain IPR016024; Armadillo-type fold
CGI_10006727	CGI_10006727_10011935	IPR001356; Homeobox IPR003350; Homeodomain protein CUT IPR009057; Homeodomain-like IPR010982; Lambda repressor-like, DNA-binding
CGI_10024840	CGI_10024840_10035604	IPR002861; Reeler domain IPR004877; Cytochrome b561, eukaryote IPR005018; DOMON domain IPR006593; Cytochrome b561/ferric reductase transmembrane
CGI_10015507	CGI_10015507_10039586	IPR000719; Protein kinase, catalytic domain IPR001245; Serine-threonine/tyrosine-protein kinase IPR001452; Src homology-3 domain IPR001562; Zinc finger, Btk motif IPR001849; Pleckstrin homology domain IPR002290; Serine/threonine-protein kinase domain IPR011009; Protein kinase-like domain IPR020635; Tyrosine-protein kinase, catalytic domain
CGI_10026424	CGI_10026424_10039278	IPR000008; C2 calcium-dependent membrane targeting IPR000569; HECT IPR001202; WW/Rsp5/WWP IPR008973; C2 calcium/lipid-binding domain, CaLB IPR018029; C2 membrane targeting protein
CGI_10014285	CGI_10014285_10002847	IPR001766; Transcription factor, fork head
CGI_10024995	CGI_10024995_10012832	IPR000195; Rab-GAP/TBC domain
CGI_10014539	CGI_10014539_10010403	IPR014782; Peptidase M1, membrane alanine aminopeptidase, N-terminal
CGI_10003200	CGI_10003200_10035702	NA
CGI_10004565	CGI_10004565_10021945	IPR007735; Pecanex
CGI_10011332	CGI_10011332_10025595	IPR005821; Ion transport
CGI_10017955	CGI_10017955_10041190	IPR000571; Zinc finger, CCCH-type IPR021869; Ribonuclease Zc3h12a-like
CGI_10013155	CGI_10013155_10017925	IPR000413; Integrin alpha chain IPR013517; FG-GAP IPR013519; Integrin alpha beta-propellor IPR013649; Integrin alpha-2
CGI_10027080	CGI_10027080_10020865	NA
CGI_10016252	CGI_10016252_10016397	IPR007087; Zinc finger, C2H2-type IPR015880; Zinc finger, C2H2-like
CGI_10005797	CGI_10005797_10017630	NA
CGI_10025370	CGI_10025370_10022984	IPR002007; Haem peroxidase, animal IPR002048; Calcium-binding EF-hand IPR010255; Haem peroxidase IPR013112; FAD-binding 8 IPR013130; Flavoprotein transmembrane component IPR017927; Ferredoxin reductase-type FAD-binding domain IPR017938; Riboflavin synthase-like beta-barrel IPR018249; EF-HAND 2
CGI_10011976	CGI_10011976_10023509	IPR004182; GRAM
CGI_10022694	CGI_10022694_10015704	IPR000008; C2 calcium-dependent membrane targeting IPR008973; C2 calcium/lipid-binding domain, CaLB IPR018029; C2 membrane targeting protein IPR020477; C2 region
CGI_10007907	CGI_10007907_10031002	IPR000536; Nuclear hormone receptor, ligand-binding, core IPR001628; Zinc finger, nuclear hormone receptor-type IPR001723; Steroid hormone receptor IPR008946; Nuclear hormone receptor, ligand-binding
CGI_10014820	CGI_10014820_10007975	IPR000315; Zinc finger, B-box
CGI_10014938	CGI_10014938_10011147	IPR001496; SOCS protein, C-terminal IPR002044; Glycoside hydrolase, carbohydrate-binding IPR002110; Ankyrin repeat IPR004129; Glycerophosphoryl diester phosphodiesterase IPR013784; Carbohydrate-binding-like fold IPR017946; PLC-like phosphodiesterase, TIM beta/alpha-barrel domain IPR020683; Ankyrin repeat-containing domain
CGI_10018729	CGI_10018729_10003621	IPR001747; Lipid transport protein, N-terminal IPR015819; Lipid transport protein, beta-sheet shell
CGI_10019313	CGI_10019313_10017131	IPR005172; Tesmin/TSO1-like, CXC
CGI_10027765	CGI_10027765_10032101	IPR000014; PAS IPR001067; Nuclear translocator IPR001092; Helix-loop-helix DNA-binding domain IPR001610; PAC motif IPR011598; Helix-loop-helix DNA-binding IPR013655; PAS fold-3 IPR013767; PAS fold
CGI_10002754	CGI_10002754_10036432	IPR002110; Ankyrin repeat IPR020683; Ankyrin repeat-containing domain
CGI_10003058	CGI_10003058_10036784	IPR000904; SEC7-like IPR015403; Domain of unknown function DUF1981, SEC7 associated IPR016024; Armadillo-type fold
CGI_10025389	CGI_10025389_10013860	IPR006828; 5-AMP-activated protein kinase, beta subunit, interaction domain
CGI_10014772	CGI_10014772_10036167	IPR000772; Ricin B lectin IPR003533; Doublecortin domain IPR008997; Ricin B-related lectin
CGI_10025957	CGI_10025957_10022055	IPR007735; Pecanex
CGI_10010723	CGI_10010723_10040874	NA
CGI_10008499	CGI_10008499_10007507	IPR000719; Protein kinase, catalytic domain IPR002290; Serine/threonine-protein kinase domain IPR011009; Protein kinase-like domain IPR017442; Serine/threonine-protein kinase-like domain IPR020635; Tyrosine-protein kinase, catalytic domain
CGI_10005366	CGI_10005366_10009901	IPR000040; Acute myeloid leukemia 1 protein (AML 1)/Runt IPR008967; p53-like transcription factor, DNA-binding IPR013524; Acute myeloid leukemia 1 (AML 1)/Runt
CGI_10017857	CGI_10017857_10017675	IPR002035; von Willebrand factor, type A IPR006587; Vault protein inter-alpha-trypsin, metazoa IPR013694; Vault protein inter-alpha-trypsin
CGI_10014920	CGI_10014920_10023410	IPR001781; Zinc finger, LIM-type
CGI_10028872	CGI_10028872_10013500	IPR007087; Zinc finger, C2H2-type IPR015880; Zinc finger, C2H2-like
CGI_10007096	CGI_10007096_10022159	IPR000008; C2 calcium-dependent membrane targeting IPR000159; Ras-association IPR000909; Phospholipase C, phosphatidylinositol-specific , X domain IPR001711; Phospholipase C, phosphatidylinositol-specific, Y domain IPR001895; Guanine-nucleotide dissociation stimulator CDC25 IPR008937; Ras guanine nucleotide exchange factor IPR008973; C2 calcium/lipid-binding domain, CaLB IPR016024; Armadillo-type…
CGI_10023109	CGI_10023109_10014803	IPR000742; Epidermal growth factor-like, type 3 IPR001680; WD40 repeat IPR001791; Laminin G domain IPR006210; Epidermal growth factor-like IPR008985; Concanavalin A-like lectin/glucanase IPR011047; Quinonprotein alcohol dehydrogenase-like IPR012680; Laminin G, subdomain 2 IPR017986; WD40-repeat-containing domain IPR019781; WD40 repeat, subgroup IPR019782; WD40 repeat 2
CGI_10023703	CGI_10023703_10027564	NA
CGI_10019207	CGI_10019207_10016169	IPR000315; Zinc finger, B-box IPR001258; NHL repeat IPR001298; Filamin/ABP280 repeat IPR001841; Zinc finger, RING-type IPR013017; NHL repeat, subgroup IPR017868; Filamin/ABP280 repeat-like IPR018957; Zinc finger, C3HC4 RING-type
CGI_10027170	CGI_10027170_10029887	IPR000719; Protein kinase, catalytic domain IPR001245; Serine-threonine/tyrosine-protein kinase IPR002290; Serine/threonine-protein kinase domain IPR003598; Immunoglobulin subtype 2 IPR003599; Immunoglobulin subtype IPR007110; Immunoglobulin-like IPR011009; Protein kinase-like domain IPR013098; Immunoglobulin I-set IPR020635; Tyrosine-protein kinase, catalytic domain
CGI_10014348	CGI_10014348_10016316	IPR000719; Protein kinase, catalytic domain IPR001849; Pleckstrin homology domain IPR002290; Serine/threonine-protein kinase domain IPR011009; Protein kinase-like domain IPR017442; Serine/threonine-protein kinase-like domain IPR020635; Tyrosine-protein kinase, catalytic domain
CGI_10013371	CGI_10013371_10039920	IPR000198; Rho GTPase-activating protein domain IPR000857; MyTH4 domain IPR008936; Rho GTPase activation protein
CGI_10015097	CGI_10015097_10023776	IPR000022; Carboxyl transferase IPR011762; Acetyl-coenzyme A carboxyltransferase, N-terminal IPR011763; Acetyl-coenzyme A carboxyltransferase, C-terminal IPR013537; Acetyl-CoA carboxylase, central domain
CGI_10016499	CGI_10016499_10041896	NA
CGI_10004096	CGI_10004096_10022611	IPR008753; Peptidase M13 IPR018497; Peptidase M13, neprilysin, C-terminal
CGI_10017714	CGI_10017714_10006708	IPR006603; Cystinosin/ERS1p repeat
CGI_10025234	CGI_10025234_10010238	IPR001667; Phosphoesterase, RecJ-like IPR003032; Ryanodine receptor Ryr IPR013548; Plexin, cytoplasmic RasGAP domain
CGI_10017781	CGI_10017781_10003211	NA
CGI_10005910	CGI_10005910_10041660	NA
CGI_10006381	CGI_10006381_10011752	IPR004092; Mbt repeat IPR010993; Sterile alpha motif homology IPR021129; Sterile alpha motif, type 1 IPR021987; Protein of unknown function DUF3588
CGI_10024520	CGI_10024520_10012999	IPR000719; Protein kinase, catalytic domain IPR002290; Serine/threonine-protein kinase domain IPR002291; Phosphorylase kinase, gamma catalytic subunit IPR011009; Protein kinase-like domain IPR017442; Serine/threonine-protein kinase-like domain IPR020635; Tyrosine-protein kinase, catalytic domain
CGI_10022995	CGI_10022995_10017529	IPR006670; Cyclin IPR006671; Cyclin, N-terminal IPR011028; Cyclin-like
CGI_10014136	CGI_10014136_10020396	IPR000242; Protein-tyrosine phosphatase, receptor/non-receptor type IPR000387; Dual-specific/protein-tyrosine phosphatase, conserved region IPR003595; Protein-tyrosine phosphatase, catalytic IPR003961; Fibronectin, type III IPR008957; Fibronectin type III domain
CGI_10020779	CGI_10020779_10024951	IPR006941; Ribonuclease CAF1 IPR012337; Ribonuclease H-like
CGI_10018420	CGI_10018420_10013791	NA
CGI_10006908	CGI_10006908_10037990	IPR015880; Zinc finger, C2H2-like
CGI_10011431	CGI_10011431_10004691	IPR000644; Cystathionine beta-synthase, core IPR001093; IMP dehydrogenase/GMP reductase
CGI_10016181	CGI_10016181_10013924	IPR004827; Basic-leucine zipper (bZIP) transcription factor IPR011700; Basic leucine zipper
CGI_10017881	CGI_10017881_10035507	IPR001140; ABC transporter, transmembrane domain IPR003439; ABC transporter-like IPR003593; ATPase, AAA+ type, core IPR011527; ABC transporter, transmembrane domain, type 1 IPR017940; ABC transporter integral membrane type 1
CGI_10020162	CGI_10020162_10017851	IPR000242; Protein-tyrosine phosphatase, receptor/non-receptor type IPR000387; Dual-specific/protein-tyrosine phosphatase, conserved region IPR001251; Cellular retinaldehyde-binding/triple function, C-terminal IPR003595; Protein-tyrosine phosphatase, catalytic
CGI_10014852	CGI_10014852_10015130	IPR000219; Dbl homology (DH) domain IPR001849; Pleckstrin homology domain
CGI_10013130	CGI_10013130_10019074	NA
CGI_10018417	CGI_10018417_10007766	IPR000910; High mobility group, HMG1/HMG2 IPR009071; High mobility group, superfamily
CGI_10019640	CGI_10019640_10036433	NA
CGI_10004811	CGI_10004811_10029553	IPR000719; Protein kinase, catalytic domain IPR000961; AGC-kinase, C-terminal IPR002219; Protein kinase C-like, phorbol ester/diacylglycerol binding IPR002290; Serine/threonine-protein kinase domain IPR011009; Protein kinase-like domain IPR017442; Serine/threonine-protein kinase-like domain IPR017892; Protein kinase, C-terminal IPR020454; Diacylglycerol/phorbol-ester binding IPR020635; Tyrosine-p…
CGI_10008795	CGI_10008795_10021601	NA
CGI_10012457	CGI_10012457_10027287	NA
CGI_10027436	CGI_10027436_10034709	IPR001715; Calponin homology domain IPR008636; HOOK
CGI_10026543	CGI_10026543_10038463	IPR004254; Hly-III-related IPR007087; Zinc finger, C2H2-type IPR015880; Zinc finger, C2H2-like
CGI_10020281	CGI_10020281_10026210	IPR002110; Ankyrin repeat IPR020683; Ankyrin repeat-containing domain
CGI_10025508	CGI_10025508_10033999	NA
CGI_10001531	CGI_10001531_10038880	IPR001102; Transglutaminase, N-terminal IPR014756; Immunoglobulin E-set
CGI_10026860	CGI_10026860_10037735	IPR001370; Baculoviral inhibition of apoptosis protein repeat IPR001841; Zinc finger, RING-type
CGI_10022473	CGI_10022473_10033485	IPR000719; Protein kinase, catalytic domain IPR001245; Serine-threonine/tyrosine-protein kinase IPR002290; Serine/threonine-protein kinase domain IPR011009; Protein kinase-like domain IPR020635; Tyrosine-protein kinase, catalytic domain
CGI_10013604	CGI_10013604_10022301	IPR003961; Fibronectin, type III IPR008957; Fibronectin type III domain
CGI_10017921	CGI_10017921_10034519	IPR003593; ATPase, AAA+ type, core IPR004273; Dynein heavy chain IPR011704; ATPase, AAA-5 IPR013594; Dynein heavy chain, N-terminal domain-1 IPR013602; Dynein heavy chain, N-terminal domain-2
CGI_10009304	CGI_10009304_10014169	IPR000315; Zinc finger, B-box
CGI_10012849	CGI_10012849_10000829	NA
CGI_10027057	CGI_10027057_10015196	IPR001680; WD40 repeat IPR011046; WD40 repeat-like-containing domain IPR017986; WD40-repeat-containing domain IPR019781; WD40 repeat, subgroup IPR019782; WD40 repeat 2 IPR020472; G-protein beta WD-40 repeat
CGI_10011782	CGI_10011782_10041296	IPR000719; Protein kinase, catalytic domain IPR002290; Serine/threonine-protein kinase domain IPR008349; ERK1/2 MAP kinase IPR011009; Protein kinase-like domain IPR017442; Serine/threonine-protein kinase-like domain IPR020635; Tyrosine-protein kinase, catalytic domain
CGI_10021473	CGI_10021473_10026699	IPR019525; Nuclear respiratory factor 1, NLS/DNA-binding, dimerisation domain
CGI_10012376	CGI_10012376_10019022	IPR001849; Pleckstrin homology domain IPR003130; Dynamin GTPase effector IPR020850; GTPase effector domain, GED
CGI_10011433	CGI_10011433_10008384	NA
CGI_10001269	CGI_10001269_10026956	NA
CGI_10007839	CGI_10007839_10033622	NA
CGI_10028346	CGI_10028346_10002639	IPR018249; EF-HAND 2
CGI_10024845	CGI_10024845_10035600	IPR000719; Protein kinase, catalytic domain IPR001245; Serine-threonine/tyrosine-protein kinase IPR002290; Serine/threonine-protein kinase domain IPR011009; Protein kinase-like domain IPR020635; Tyrosine-protein kinase, catalytic domain
CGI_10008336	CGI_10008336_10033995	IPR015880; Zinc finger, C2H2-like
CGI_10018336	CGI_10018336_10018653	IPR001650; Helicase, C-terminal IPR011545; DNA/RNA helicase, DEAD/DEAH box type, N-terminal IPR014001; DEAD-like helicase, N-terminal IPR014014; RNA helicase, DEAD-box type, Q motif IPR014021; Helicase, superfamily 1/2, ATP-binding domain
CGI_10028545	CGI_10028545_10007912	IPR000536; Nuclear hormone receptor, ligand-binding, core IPR001628; Zinc finger, nuclear hormone receptor-type IPR001723; Steroid hormone receptor IPR003078; Retinoic acid receptor IPR008946; Nuclear hormone receptor, ligand-binding
CGI_10009572	CGI_10009572_10023409	IPR003439; ABC transporter-like IPR003593; ATPase, AAA+ type, core
CGI_10022879	CGI_10022879_10004860	NA
CGI_10000436	CGI_10000436_10005911	NA
CGI_10019634	CGI_10019634_10039829	IPR000048; IQ motif, EF-hand binding site IPR000593; RasGAP protein, C-terminal IPR001202; WW/Rsp5/WWP IPR001715; Calponin homology domain IPR001936; Ras GTPase-activating protein IPR008936; Rho GTPase activation protein
CGI_10005646	CGI_10005646_10008711	IPR001202; WW/Rsp5/WWP
CGI_10023076	CGI_10023076_10031813	IPR008795; Prominin
CGI_10020161	CGI_10020161_10017853	IPR000608; Ubiquitin-conjugating enzyme, E2 IPR006084; DNA repair protein (XPGC)/yeast Rad IPR016135; Ubiquitin-conjugating enzyme/RWD-like
CGI_10018229	CGI_10018229_10019148	IPR012502; Wings apart-like, metazoan/plants IPR022771; Wings apart-like protein
CGI_10021066	CGI_10021066	NA
CGI_10026726	CGI_10026726_10035949	IPR001849; Pleckstrin homology domain IPR006020; Phosphotyrosine interaction domain
CGI_10017742	CGI_10017742_10034274	IPR002108; Actin-binding, cofilin/tropomyosin type
CGI_10000209	CGI_10000209_10032684	NA
CGI_10010640	CGI_10010640_10002885	IPR000591; DEP domain IPR000595; Cyclic nucleotide-binding domain IPR000651; Ras-like guanine nucleotide exchange factor, N-terminal IPR001895; Guanine-nucleotide dissociation stimulator CDC25 IPR002373; cAMP/cGMP-dependent protein kinase IPR008937; Ras guanine nucleotide exchange factor IPR018490; Cyclic nucleotide-binding-like
CGI_10016215	CGI_10016215_10027613	IPR000372; Leucine-rich repeat-containing N-terminal IPR000483; Cysteine-rich flanking region, C-terminal domain IPR007110; Immunoglobulin-like IPR013098; Immunoglobulin I-set
CGI_10005252	CGI_10005252_10036916	IPR001680; WD40 repeat IPR011046; WD40 repeat-like-containing domain IPR013258; Striatin, N-terminal IPR017986; WD40-repeat-containing domain IPR019781; WD40 repeat, subgroup IPR019782; WD40 repeat 2 IPR020472; G-protein beta WD-40 repeat
CGI_10010778	CGI_10010778_10025000	IPR003812; Filamentation induced by cAMP/death on curing-related IPR013026; Tetratricopeptide repeat-containing IPR013105; Tetratricopeptide TPR2 IPR019734; Tetratricopeptide repeat
CGI_10017223	CGI_10017223_10026047	NA
CGI_10023496	CGI_10023496_10031211	IPR000922; D-galactoside/L-rhamnose binding SUEL lectin domain IPR001879; GPCR, family 2, extracellular hormone receptor domain
CGI_10022401	CGI_10022401_10021464	IPR001590; Peptidase M12B, ADAM/reprolysin IPR001762; Blood coagulation inhibitor, Disintegrin IPR002870; Peptidase M12B, propeptide IPR006586; ADAM, cysteine-rich
CGI_10017362	CGI_10017362_10011832	IPR006652; Kelch repeat type 1
CGI_10006317	CGI_10006317_10020463	NA
CGI_10012373	CGI_10012373_10031694	IPR003316; Transcription factor E2F/dimerisation partner (TDP) IPR014889; Transcription factor DP, C-terminal
CGI_10011258	CGI_10011258_10019276	NA
CGI_10025619	CGI_10025619_10024296	IPR003388; Reticulon
CGI_10011942	CGI_10011942_10036961	IPR003598; Immunoglobulin subtype 2 IPR003599; Immunoglobulin subtype IPR007110; Immunoglobulin-like IPR008957; Fibronectin type III domain IPR013098; Immunoglobulin I-set IPR013162; CD80-like, immunoglobulin C2-set
CGI_10017336	CGI_10017336_10022126	IPR000299; FERM domain IPR018979; FERM, N-terminal IPR018980; FERM, C-terminal PH-like domain IPR019748; FERM central domain IPR019749; Band 4.1 domain IPR019750; Band 4.1 family
CGI_10012553	CGI_10012553_10024788	IPR001309; Peptidase C14, ICE, catalytic subunit p20 IPR001315; Caspase Recruitment IPR002138; Peptidase C14, caspase non-catalytic subunit p10 IPR011029; DEATH-like IPR011600; Peptidase C14, caspase catalytic IPR015917; Peptidase C14, caspase precursor p45, core
CGI_10012053	CGI_10012053_10037533	NA
CGI_10019783	CGI_10019783_10028195	IPR001202; WW/Rsp5/WWP IPR001478; PDZ/DHR/GLGF
CGI_10011958	CGI_10011958_10006710	IPR006581; VPS10
CGI_10001478	CGI_10001478_10030967	IPR000873; AMP-dependent synthetase/ligase
CGI_10008441	CGI_10008441_10029630	IPR002110; Ankyrin repeat IPR020683; Ankyrin repeat-containing domain
CGI_10007105	CGI_10007105_10006716	IPR000719; Protein kinase, catalytic domain IPR002290; Serine/threonine-protein kinase domain IPR011009; Protein kinase-like domain IPR011524; SARAH IPR017442; Serine/threonine-protein kinase-like domain IPR020635; Tyrosine-protein kinase, catalytic domain
CGI_10006599	CGI_10006599_10014458	IPR007087; Zinc finger, C2H2-type IPR015880; Zinc finger, C2H2-like
CGI_10022973	CGI_10022973_10012433	IPR001315; Caspase Recruitment IPR001650; Helicase, C-terminal IPR011545; DNA/RNA helicase, DEAD/DEAH box type, N-terminal IPR014001; DEAD-like helicase, N-terminal IPR014021; Helicase, superfamily 1/2, ATP-binding domain IPR021673; C-terminal domain of RIG-I
CGI_10005792	CGI_10005792_10027940	NA
CGI_10017716	CGI_10017716_10021234	IPR007087; Zinc finger, C2H2-type IPR015880; Zinc finger, C2H2-like
CGI_10020682	CGI_10020682_10014788	NA
CGI_10009429	CGI_10009429_10029012	NA
CGI_10022920	CGI_10022920_10038814	IPR004274; NLI interacting factor IPR023214; HAD-like domain
CGI_10009682	CGI_10009682_10039360	IPR000175; Sodium:neurotransmitter symporter IPR002438; Sodium:neurotransmitter symporter, orphan
CGI_10018231	CGI_10018231_10024389	IPR001180; Citron-like
CGI_10010481	CGI_10010481_10024422	NA
CGI_10008932	CGI_10008932_10019031	IPR001841; Zinc finger, RING-type IPR002867; Zinc finger, C6HC-type
CGI_10019329	CGI_10019329_10005932	IPR000719; Protein kinase, catalytic domain IPR001772; Kinase-associated KA1 IPR002290; Serine/threonine-protein kinase domain IPR011009; Protein kinase-like domain IPR015940; Ubiquitin-associated/translation elongation factor EF1B, N-terminal, eukaryote IPR017442; Serine/threonine-protein kinase-like domain IPR020635; Tyrosine-protein kinase, catalytic domain
CGI_10028754	CGI_10028754_10022429	IPR001876; Zinc finger, RanBP2-type
CGI_10023128	CGI_10023128_10001720	NA
CGI_10000284	CGI_10000284_10011135	IPR006692; Coatomer, WD associated region
CGI_10022831	CGI_10022831_10021422	NA
CGI_10014127	CGI_10014127_10019220	IPR022158; Inositol phosphatase
CGI_10011801	CGI_10011801_10025287	IPR000772; Ricin B lectin IPR001173; Glycosyl transferase, family 2 IPR008997; Ricin B-related lectin
CGI_10018921	CGI_10018921_10035064	IPR001202; WW/Rsp5/WWP IPR008973; C2 calcium/lipid-binding domain, CaLB
CGI_10016331	CGI_10016331_10040034	IPR000504; RNA recognition motif domain
CGI_10021164	CGI_10021164_10021151	IPR001206; Diacylglycerol kinase, catalytic domain
CGI_10004058	CGI_10004058_10040730	IPR001715; Calponin homology domain IPR002048; Calcium-binding EF-hand IPR018249; EF-HAND 2
CGI_10000864	CGI_10000864_10031056	NA
CGI_10009526	CGI_10009526_10033345	IPR002516; Glycosyl transferase, family 11
CGI_10018618	CGI_10018618_10026093	IPR001849; Pleckstrin homology domain
CGI_10025023	CGI_10025023_10010056	IPR007087; Zinc finger, C2H2-type IPR015880; Zinc finger, C2H2-like
CGI_10025995	CGI_10025995_10014737	IPR000299; FERM domain IPR001841; Zinc finger, RING-type IPR018979; FERM, N-terminal IPR018980; FERM, C-terminal PH-like domain IPR019748; FERM central domain IPR019749; Band 4.1 domain
CGI_10005771	CGI_10005771_10012190	IPR001841; Zinc finger, RING-type IPR010993; Sterile alpha motif homology IPR021129; Sterile alpha motif, type 1
CGI_10027448	CGI_10027448_10005108	IPR000859; CUB IPR001304; C-type lectin IPR002172; LDLR class A repeat IPR016187; C-type lectin fold
CGI_10028068	CGI_10028068_10009633	IPR000315; Zinc finger, B-box
CGI_10010705	CGI_10010705_10013782	IPR001315; Caspase Recruitment IPR011029; DEATH-like
CGI_10004989	CGI_10004989_10024172	IPR001590; Peptidase M12B, ADAM/reprolysin IPR001762; Blood coagulation inhibitor, Disintegrin IPR002870; Peptidase M12B, propeptide
CGI_10027766	CGI_10027766_10032101	NA
CGI_10013693	CGI_10013693_10009265	NA
CGI_10020377	CGI_10020377_10031157	IPR000198; Rho GTPase-activating protein domain IPR001849; Pleckstrin homology domain IPR008936; Rho GTPase activation protein
CGI_10018076	CGI_10018076_10027511	NA
CGI_10021914	CGI_10021914_10036171	NA
CGI_10025291	CGI_10025291_10007279	IPR007087; Zinc finger, C2H2-type IPR015880; Zinc finger, C2H2-like
CGI_10016243	CGI_10016243_10016407	IPR000695; ATPase, P-type, H+ transporting proton pump IPR001757; ATPase, P-type, K/Mg/Cd/Cu/Zn/Na/Ca/Na/H-transporter IPR004014; ATPase, P-type cation-transporter, N-terminal IPR005834; Haloacid dehalogenase-like hydrolase IPR006068; ATPase, P-type cation-transporter, C-terminal IPR008250; ATPase, P-type, ATPase-associated domain IPR023214; HAD-like domain IPR023306; ATPase, cation-transporting,…
CGI_10028569	CGI_10028569_10016579	IPR009011; Mannose-6-phosphate receptor, binding IPR009030; Growth factor, receptor
CGI_10013791	CGI_10013791_10013865	NA
CGI_10007513	CGI_10007513_10011725	IPR022162; Protein of unknown function DUF3689
CGI_10008886	CGI_10008886_10032232	NA
CGI_10005997	CGI_10005997_10040853	IPR001611; Leucine-rich repeat IPR006553; Leucine-rich repeat, cysteine-containing subtype
CGI_10022982	CGI_10022982_10021920	IPR001611; Leucine-rich repeat IPR001715; Calponin homology domain IPR003591; Leucine-rich repeat, typical subtype
CGI_10013036	CGI_10013036_10015065	IPR000980; SH2 motif IPR001452; Src homology-3 domain
CGI_10002524	CGI_10002524_10038476	IPR000323; Copper type II, ascorbate-dependent monooxygenase, N-terminal IPR008977; PHM/PNGase F-fold domain
CGI_10017505	CGI_10017505	NA
CGI_10019544	CGI_10019544_10040791	IPR001452; Src homology-3 domain IPR013057; Amino acid transporter, transmembrane IPR013606; IRSp53/MIM homology domain (IMD)
CGI_10016453	CGI_10016453_10027665	IPR000331; Rap/ran-GAP IPR003913; Tuberin IPR016024; Armadillo-type fold IPR018515; Tuberin-type domain
CGI_10000059	CGI_10000059_10005230	NA
CGI_10005542	CGI_10005542_10024617	NA
CGI_10003092	CGI_10003092_10004627	NA
CGI_10015288	CGI_10015288_10037293	IPR002999; Tudor domain IPR004087; K Homology IPR004088; K Homology, type 1 IPR008191; Maternal tudor protein IPR018111; K Homology, type 1, subgroup IPR018351; Tudor subgroup
CGI_10025594	CGI_10025594_10009297	IPR003128; Villin headpiece IPR007122; Gelsolin IPR007123; Gelsolin domain
CGI_10023925	CGI_10023925_10024645	NA
CGI_10024390	CGI_10024390_10024663	IPR000697; EVH1 IPR007875; Sprouty
CGI_10012194	CGI_10012194_10027978	IPR010472; Diaphanous FH3 IPR014768; GTPase-binding/formin homology 3 IPR016024; Armadillo-type fold
CGI_10015979	CGI_10015979_10026800	NA
CGI_10017583	CGI_10017583_10019388	IPR005828; General substrate transporter IPR016196; Major facilitator superfamily, general substrate transporter IPR020846; Major facilitator superfamily
CGI_10011448	CGI_10011448_10016224	NA
CGI_10006289	CGI_10006289_10042082	NA
CGI_10021676	CGI_10021676_10033718	IPR000504; RNA recognition motif domain
CGI_10012580	CGI_10012580_10033695	NA
CGI_10019974	CGI_10019974_10031361	IPR008979; Galactose-binding domain-like IPR011009; Protein kinase-like domain IPR011013; Glycoside hydrolase-type carbohydrate-binding IPR011682; Glycosyl hydrolases 38, C-terminal
CGI_10027231	CGI_10027231_10026012	NA
CGI_10018841	CGI_10018841_10035440	IPR010334; Dcp1-like decapping
CGI_10022913	CGI_10022913_10039687	NA
CGI_10010829	CGI_10010829_10024646	IPR001752; Kinesin, motor domain IPR001849; Pleckstrin homology domain IPR008984; SMAD/FHA domain IPR022140; Kinesin protein 1B IPR022164; Kinesin-like
CGI_10013691	CGI_10013691_10040692	IPR008942; ENTH/VHS IPR011417; ANTH IPR013809; Epsin-like, N-terminal
CGI_10006124	CGI_10006124_10037475	NA
CGI_10027243	CGI_10027243_10007449	NA
CGI_10002620	CGI_10002620_10033028	IPR019536; Usher syndrome type-1C protein-binding protein 1, PDZ domain
CGI_10012824	CGI_10012824_10010036	IPR003142; Biotin protein ligase, C-terminal IPR004143; Biotin/lipoate A/B protein ligase
CGI_10009916	CGI_10009916_10023889	IPR003598; Immunoglobulin subtype 2 IPR003599; Immunoglobulin subtype IPR003961; Fibronectin, type III IPR007110; Immunoglobulin-like IPR008957; Fibronectin type III domain IPR013098; Immunoglobulin I-set
CGI_10001235	CGI_10001235_10035702	IPR000315; Zinc finger, B-box
CGI_10024128	CGI_10024128_10027573	NA
CGI_10005435	CGI_10005435_10012730	IPR000315; Zinc finger, B-box
CGI_10011771	CGI_10011771_10041427	IPR002999; Tudor domain IPR008191; Maternal tudor protein IPR018351; Tudor subgroup
CGI_10021829	CGI_10021829_10033553	IPR000001; Kringle IPR001190; Speract/scavenger receptor IPR001254; Peptidase S1/S6, chymotrypsin/Hap IPR001304; C-type lectin IPR001314; Peptidase S1A, chymotrypsin-type IPR002172; LDLR class A repeat IPR003014; PAN-1 domain IPR003609; Apple-like IPR009003; Peptidase cysteine/serine, trypsin-like IPR013806; Kringle-like fold IPR016187; C-type lectin fold IPR017448; Speract/scavenger receptor-rel…
CGI_10019144	CGI_10019144_10027705	IPR006667; MgtE magnesium transporter, integral membrane
CGI_10005162	CGI_10005162_10008792	IPR014782; Peptidase M1, membrane alanine aminopeptidase, N-terminal
CGI_10017149	CGI_10017149_10024161	IPR002110; Ankyrin repeat IPR020683; Ankyrin repeat-containing domain
CGI_10000286	CGI_10000286_10031584	IPR000742; Epidermal growth factor-like, type 3 IPR001881; EGF-like calcium-binding IPR006209; EGF IPR006210; Epidermal growth factor-like
CGI_10005336	CGI_10005336_10031731	IPR000449; Ubiquitin-associated/translation elongation factor EF1B, N-terminal IPR009060; UBA-like IPR015940; Ubiquitin-associated/translation elongation factor EF1B, N-terminal, eukaryote
CGI_10016717	CGI_10016717_10035298	IPR010978; tRNA-binding arm IPR015866; Seryl-tRNA synthetase, class IIa, N-terminal
CGI_10024298	CGI_10024298_10019238	IPR002913; Lipid-binding START
CGI_10022247	CGI_10022247_10031960	IPR003961; Fibronectin, type III IPR008957; Fibronectin type III domain
CGI_10025635	CGI_10025635_10019117	NA
CGI_10004841	CGI_10004841_10025771	IPR000742; Epidermal growth factor-like, type 3 IPR001590; Peptidase M12B, ADAM/reprolysin IPR001762; Blood coagulation inhibitor, Disintegrin IPR002870; Peptidase M12B, propeptide IPR006586; ADAM, cysteine-rich
CGI_10023676	CGI_10023676_10013889	IPR000719; Protein kinase, catalytic domain IPR002290; Serine/threonine-protein kinase domain IPR011009; Protein kinase-like domain IPR017442; Serine/threonine-protein kinase-like domain IPR020635; Tyrosine-protein kinase, catalytic domain
CGI_10015943	CGI_10015943_10008604	NA
CGI_10000779	CGI_10000779_10023721	IPR001828; Extracellular ligand-binding receptor
CGI_10027503	CGI_10027503_10031081	NA
CGI_10009843	CGI_10009843_10035431	NA
CGI_10021713	CGI_10021713_10035523	IPR005331; Sulfotransferase
CGI_10001197	CGI_10001197_10015400	NA
CGI_10004930	CGI_10004930_10030027	IPR000778; Cytochrome b245, heavy chain IPR002048; Calcium-binding EF-hand IPR013112; FAD-binding 8 IPR013130; Flavoprotein transmembrane component IPR017927; Ferredoxin reductase-type FAD-binding domain IPR017938; Riboflavin synthase-like beta-barrel IPR018249; EF-HAND 2
CGI_10002873	CGI_10002873_10015404	IPR001891; Malic oxidoreductase IPR012301; Malic enzyme, N-terminal IPR012302; Malic enzyme, NAD-binding
CGI_10021945	CGI_10021945_10032965	IPR000719; Protein kinase, catalytic domain IPR002290; Serine/threonine-protein kinase domain IPR004172; L27 IPR011009; Protein kinase-like domain IPR017442; Serine/threonine-protein kinase-like domain IPR020635; Tyrosine-protein kinase, catalytic domain
CGI_10012909	CGI_10012909_10033570	IPR019167; Topoisomerase II-associated protein PAT1
CGI_10019410	CGI_10019410_10029645	IPR002495; Glycosyl transferase, family 8 IPR009448; UDP-glucose:Glycoprotein Glucosyltransferase
CGI_10022042	CGI_10022042_10035639	IPR000048; IQ motif, EF-hand binding site IPR000299; FERM domain IPR000857; MyTH4 domain IPR001452; Src homology-3 domain IPR001609; Myosin head, motor domain IPR011511; Variant SH3 IPR019748; FERM central domain IPR019749; Band 4.1 domain
CGI_10027726	CGI_10027726_10028138	IPR013558; CTNNB1 binding, N-teminal
CGI_10020805	CGI_10020805_10041568	IPR000159; Ras-association IPR000756; Diacylglycerol kinase, accessory domain IPR001206; Diacylglycerol kinase, catalytic domain IPR002219; Protein kinase C-like, phorbol ester/diacylglycerol binding IPR020454; Diacylglycerol/phorbol-ester binding
CGI_10015712	CGI_10015712_10015587	IPR001164; Arf GTPase activating protein IPR010504; Arfaptin-like
CGI_10027348	CGI_10027348_10033651	IPR001374; Single-stranded nucleic acid binding R3H
CGI_10004683	CGI_10004683_10014169	IPR000315; Zinc finger, B-box
CGI_10016149	CGI_10016149_10040775	IPR001478; PDZ/DHR/GLGF
CGI_10014506	CGI_10014506_10022291	IPR015803; Cysteinyl-tRNA synthetase, class Ia
CGI_10015056	CGI_10015056_10037073	IPR000493; Inositol 1,4,5-trisphosphate-binding protein receptor IPR000699; Intracellular calcium-release channel IPR005821; Ion transport
CGI_10021302	CGI_10021302_10029386	IPR002049; EGF-like, laminin IPR006210; Epidermal growth factor-like
CGI_10016589	CGI_10016589_10040081	IPR006594; LisH dimerisation motif IPR013720; LisH dimerisation motif, subgroup
CGI_10018383	CGI_10018383_10020628	IPR008967; p53-like transcription factor, DNA-binding IPR014756; Immunoglobulin E-set IPR015350; Beta-trefoil IPR015351; LAG1, DNA binding
CGI_10018133	CGI_10018133_10038557	NA
CGI_10017491	CGI_10017491_10028248	IPR001125; Recoverin IPR001394; Peptidase C19, ubiquitin carboxyl-terminal hydrolase 2 IPR002048; Calcium-binding EF-hand IPR006615; Peptidase C19, ubiquitin-specific peptidase, DUSP domain IPR018249; EF-HAND 2
CGI_10017138	CGI_10017138_10014169	IPR000315; Zinc finger, B-box
CGI_10004725	CGI_10004725_10040469	IPR001394; Peptidase C19, ubiquitin carboxyl-terminal hydrolase 2
CGI_10016716	CGI_10016716_10002835	IPR000608; Ubiquitin-conjugating enzyme, E2 IPR016135; Ubiquitin-conjugating enzyme/RWD-like
CGI_10026693	CGI_10026693_10006131	NA
CGI_10010146	CGI_10010146_10011278	IPR002126; Cadherin IPR008985; Concanavalin A-like lectin/glucanase IPR015919; Cadherin-like
CGI_10027128	CGI_10027128_10023754	IPR001092; Helix-loop-helix DNA-binding domain IPR011598; Helix-loop-helix DNA-binding
CGI_10011799	CGI_10011799_10025285	IPR003020; Bicarbonate transporter, eukaryotic IPR011531; Bicarbonate transporter, C-terminal IPR016152; Phosphotransferase/anion transporter
CGI_10028901	CGI_10028901_10023532	IPR000327; POU-specific IPR001356; Homeobox IPR009057; Homeodomain-like IPR010982; Lambda repressor-like, DNA-binding IPR013847; POU
CGI_10008963	CGI_10008963_10040622	IPR003126; Zinc finger, N-recognin IPR013993; Zinc finger, N-recognin, metazoa IPR016024; Armadillo-type fold
CGI_10016160	CGI_10016160_10021279	IPR001496; SOCS protein, C-terminal IPR002110; Ankyrin repeat IPR020683; Ankyrin repeat-containing domain
CGI_10025000	CGI_10025000	NA
CGI_10019046	CGI_10019046_10011324	IPR000034; Laminin B type IV IPR002049; EGF-like, laminin IPR006210; Epidermal growth factor-like IPR008211; Laminin, N-terminal IPR018031; Laminin B, subgroup
CGI_10021410	CGI_10021410_10035078	IPR001752; Kinesin, motor domain IPR009053; Prefoldin
CGI_10026771	CGI_10026771_10015216	IPR001370; Baculoviral inhibition of apoptosis protein repeat IPR001841; Zinc finger, RING-type
CGI_10028830	CGI_10028830_10030149	NA
CGI_10014548	CGI_10014548_10033734	NA
CGI_10028134	CGI_10028134	IPR009533; Protein of unknown function DUF1151
CGI_10013845	CGI_10013845_10025548	IPR001605; Spectrin/pleckstrin-like IPR001715; Calponin homology domain IPR001849; Pleckstrin homology domain IPR002017; Spectrin repeat IPR018159; Spectrin/alpha-actinin
CGI_10020997	CGI_10020997_10010110	IPR001849; Pleckstrin homology domain IPR004000; Actin-like
CGI_10026650	CGI_10026650_10034097	IPR000433; Zinc finger, ZZ-type IPR001202; WW/Rsp5/WWP IPR002017; Spectrin repeat IPR015153; EF-hand domain, type 1 IPR015154; EF-hand domain, type 2 IPR018159; Spectrin/alpha-actinin
CGI_10000371	CGI_10000371_10035979	IPR000719; Protein kinase, catalytic domain IPR011009; Protein kinase-like domain IPR017442; Serine/threonine-protein kinase-like domain
CGI_10005094	CGI_10005094_10011015	NA
CGI_10007802	CGI_10007802_10023629	IPR001461; Peptidase A1 IPR009119; Peptidase A1, beta-site APP cleaving enzyme, BACE IPR009120; Peptidase A1, beta-site APP cleaving enzyme 1, BACE 1 IPR021109; Peptidase aspartic
CGI_10003597	CGI_10003597_10022605	NA
CGI_10023554	CGI_10023554_10034313	NA
CGI_10014717	CGI_10014717	NA
CGI_10011030	CGI_10011030_10029473	IPR001478; PDZ/DHR/GLGF IPR004012; RUN IPR006020; Phosphotyrosine interaction domain
CGI_10018309	CGI_10018309_10028238	IPR001452; Src homology-3 domain IPR011511; Variant SH3
CGI_10017200	CGI_10017200_10032037	IPR000014; PAS IPR001067; Nuclear translocator IPR001092; Helix-loop-helix DNA-binding domain IPR001610; PAC motif IPR011598; Helix-loop-helix DNA-binding IPR013655; PAS fold-3 IPR013767; PAS fold
CGI_10018966	CGI_10018966_10036143	IPR006210; Epidermal growth factor-like IPR008979; Galactose-binding domain-like IPR009030; Growth factor, receptor
CGI_10011306	CGI_10011306_10012651	IPR018545; CASC3/Barentsz eIF4AIII binding
CGI_10020581	CGI_10020581_10032075	IPR003929; Potassium channel, calcium-activated, BK, alpha subunit IPR013099; Ion transport 2
CGI_10022563	CGI_10022563_10039519	IPR001660; Sterile alpha motif domain IPR010993; Sterile alpha motif homology IPR021129; Sterile alpha motif, type 1
CGI_10009571	CGI_10009571_10011674	IPR002404; Insulin receptor substrate-1, PTB
CGI_10023721	CGI_10023721_10011091	IPR001007; von Willebrand factor, type C IPR002890; Alpha-2-macroglobulin, N-terminal IPR011625; Alpha-2-macroglobulin, N-terminal 2
CGI_10021677	CGI_10021677	NA
CGI_10007107	CGI_10007107_10006718	IPR007087; Zinc finger, C2H2-type IPR015880; Zinc finger, C2H2-like
CGI_10020691	CGI_10020691_10016569	IPR019384; Retinoic acid induced 16-like protein
CGI_10018769	CGI_10018769_10023040	IPR000195; Rab-GAP/TBC domain
CGI_10004794	CGI_10004794_10023166	IPR001650; Helicase, C-terminal IPR017877; MYB-like
CGI_10014589	CGI_10014589_10041344	NA
CGI_10022157	CGI_10022157_10041136	IPR001164; Arf GTPase activating protein IPR001849; Pleckstrin homology domain IPR002110; Ankyrin repeat IPR020683; Ankyrin repeat-containing domain
CGI_10025428	CGI_10025428_10023670	IPR007751; Domain of unknown function DUF676, hydrolase-like IPR022122; Protein of unknown function DUF3657
CGI_10016757	CGI_10016757_10029469	IPR016024; Armadillo-type fold
CGI_10006382	CGI_10006382_10011751	IPR022127; Protein of unknown function DUF3661, vaculolar transmembrane
CGI_10026051	CGI_10026051_10007333	IPR000536; Nuclear hormone receptor, ligand-binding, core IPR001628; Zinc finger, nuclear hormone receptor-type IPR001723; Steroid hormone receptor IPR008946; Nuclear hormone receptor, ligand-binding
CGI_10005033	CGI_10005033_10008316	IPR001394; Peptidase C19, ubiquitin carboxyl-terminal hydrolase 2 IPR001607; Zinc finger, UBP-type
CGI_10024854	CGI_10024854_10029332	IPR002602; Domain of unknown function DB IPR003599; Immunoglobulin subtype IPR003609; Apple-like IPR003961; Fibronectin, type III IPR007110; Immunoglobulin-like IPR008957; Fibronectin type III domain
CGI_10001287	CGI_10001287_10017576	IPR000175; Sodium:neurotransmitter symporter
CGI_10019146	CGI_10019146_10027704	IPR000210; BTB/POZ-like IPR006652; Kelch repeat type 1 IPR011333; BTB/POZ fold IPR011705; BTB/Kelch-associated IPR013069; BTB/POZ
CGI_10024691	CGI_10024691_10029906	IPR000595; Cyclic nucleotide-binding domain IPR002641; Patatin/Phospholipase A2-related IPR016035; Acyl transferase/acyl hydrolase/lysophospholipase IPR018490; Cyclic nucleotide-binding-like
CGI_10012115	CGI_10012115_10026248	IPR019402; Frag1/DRAM/Sfk1
CGI_10017938	CGI_10017938_10015715	NA
CGI_10015959	CGI_10015959_10036528	IPR002049; EGF-like, laminin IPR006553; Leucine-rich repeat, cysteine-containing subtype IPR008211; Laminin, N-terminal IPR013015; Laminin IV
CGI_10021787	CGI_10021787_10015517	NA
CGI_10013643	CGI_10013643_10011163	IPR018862; Eukaryotic translation initiation factor 4E transporter
CGI_10023502	CGI_10023502_10002536	IPR019194; Transcription elognation factor Eaf, N-terminal
CGI_10003214	CGI_10003214_10020681	NA
CGI_10014485	CGI_10014485	IPR013057; Amino acid transporter, transmembrane
CGI_10014975	CGI_10014975_10027788	NA
CGI_10005457	CGI_10005457_10018496	IPR000225; Armadillo IPR002652; Importin-alpha-like, importin-beta-binding domain IPR016024; Armadillo-type fold
CGI_10012567	CGI_10012567_10020585	IPR004299; Membrane bound O-acyl transferase, MBOAT
CGI_10027205	CGI_10027205_10005351	IPR022780; Dynein family light intermediate chain
CGI_10016610	CGI_10016610_10008844	NA
CGI_10018009	CGI_10018009_10026930	IPR000315; Zinc finger, B-box
CGI_10012018	CGI_10012018_10036266	NA
CGI_10019757	CGI_10019757_10034627	IPR003439; ABC transporter-like IPR003593; ATPase, AAA+ type, core IPR010509; ABC transporter, N-terminal IPR011527; ABC transporter, transmembrane domain, type 1 IPR017940; ABC transporter integral membrane type 1
CGI_10015255	CGI_10015255_10030840	NA
CGI_10018851	CGI_10018851_10041097	IPR011701; Major facilitator superfamily MFS-1 IPR016196; Major facilitator superfamily, general substrate transporter
CGI_10007223	CGI_10007223_10021804	IPR002350; Proteinase inhibitor I1, Kazal IPR003609; Apple-like IPR011497; Protease inhibitor, Kazal-type
CGI_10004987	CGI_10004987_10041814	IPR001667; Phosphoesterase, RecJ-like
CGI_10008412	CGI_10008412_10008766	IPR000340; Dual specificity phosphatase, catalytic domain IPR000387; Dual-specific/protein-tyrosine phosphatase, conserved region IPR014876; DEK, C-terminal IPR020422; Dual specificity phosphatase, subgroup, catalytic domain
CGI_10023743	CGI_10023743_10034299	IPR023260; Cysteine/serine-rich nuclear protein family
CGI_10026214	CGI_10026214_10006903	IPR001623; Heat shock protein DnaJ, N-terminal IPR002939; Chaperone DnaJ, C-terminal IPR003095; Heat shock protein DnaJ IPR008971; HSP40/DnaJ peptide-binding
CGI_10017806	CGI_10017806_10018695	IPR019680; Mediator complex, subunit Med1, metazoa/fungi
CGI_10027713	CGI_10027713_10021775	IPR000337; GPCR, family 3
CGI_10001323	CGI_10001323_10010208	IPR000742; Epidermal growth factor-like, type 3 IPR001881; EGF-like calcium-binding IPR002035; von Willebrand factor, type A IPR006209; EGF IPR006210; Epidermal growth factor-like
CGI_10016806	CGI_10016806_10035337	IPR000048; IQ motif, EF-hand binding site IPR000719; Protein kinase, catalytic domain IPR002290; Serine/threonine-protein kinase domain IPR003598; Immunoglobulin subtype 2 IPR003599; Immunoglobulin subtype IPR003961; Fibronectin, type III IPR007110; Immunoglobulin-like IPR008957; Fibronectin type III domain IPR011009; Protein kinase-like domain IPR013098; Immunoglobulin I-set IPR017442; Serine/th…
CGI_10004798	CGI_10004798_10037915	IPR020864; Membrane attack complex component/perforin (MACPF) domain
CGI_10012049	CGI_10012049_10020520	IPR003378; Fringe-like
CGI_10027411	CGI_10027411_10020055	IPR009613; Protein of unknown function DUF1222
CGI_10009002	CGI_10009002_10010085	IPR006777; Microvirus H protein (pilot protein) IPR019139; Leucine-rich repeat flightless-interacting protein
CGI_10008518	CGI_10008518_10041223	IPR001680; WD40 repeat IPR011046; WD40 repeat-like-containing domain IPR017986; WD40-repeat-containing domain IPR019781; WD40 repeat, subgroup IPR019782; WD40 repeat 2
CGI_10023852	CGI_10023852_10018077	IPR018249; EF-HAND 2
CGI_10019122	CGI_10019122_10020488	IPR005821; Ion transport
CGI_10022737	CGI_10022737_10029720	NA
CGI_10028648	CGI_10028648_10016508	IPR000322; Glycoside hydrolase, family 31 IPR011013; Glycoside hydrolase-type carbohydrate-binding IPR017853; Glycoside hydrolase, catalytic core
CGI_10015227	CGI_10015227	NA
CGI_10008850	CGI_10008850_10041683	IPR002048; Calcium-binding EF-hand IPR018249; EF-HAND 2
CGI_10000293	CGI_10000293	IPR006692; Coatomer, WD associated region
CGI_10014124	CGI_10014124_10036850	IPR000742; Epidermal growth factor-like, type 3 IPR001491; Thrombomodulin IPR001881; EGF-like calcium-binding IPR002049; EGF-like, laminin IPR006210; Epidermal growth factor-like IPR013091; EGF calcium-binding
CGI_10023856	CGI_10023856_10041663	IPR002058; PAP/25A-associated IPR002934; Nucleotidyl transferase domain
CGI_10011543	CGI_10011543_10034490	IPR003598; Immunoglobulin subtype 2 IPR003599; Immunoglobulin subtype IPR003961; Fibronectin, type III IPR007110; Immunoglobulin-like IPR008957; Fibronectin type III domain IPR013098; Immunoglobulin I-set
CGI_10011322	CGI_10011322_10016111	IPR000719; Protein kinase, catalytic domain IPR002290; Serine/threonine-protein kinase domain IPR011009; Protein kinase-like domain IPR017442; Serine/threonine-protein kinase-like domain IPR020635; Tyrosine-protein kinase, catalytic domain
CGI_10014274	CGI_10014274_10014438	IPR000286; Histone deacetylase superfamily
CGI_10009400	CGI_10009400_10040297	IPR000219; Dbl homology (DH) domain IPR000980; SH2 motif IPR001452; Src homology-3 domain IPR001715; Calponin homology domain IPR001849; Pleckstrin homology domain IPR002219; Protein kinase C-like, phorbol ester/diacylglycerol binding IPR003096; Smooth muscle protein/calponin IPR011511; Variant SH3
CGI_10019663	CGI_10019663_10035978	IPR000719; Protein kinase, catalytic domain IPR002290; Serine/threonine-protein kinase domain IPR011009; Protein kinase-like domain IPR017442; Serine/threonine-protein kinase-like domain IPR020635; Tyrosine-protein kinase, catalytic domain
CGI_10007040	CGI_10007040_10003725	IPR013657; UAA transporter
CGI_10013649	CGI_10013649_10017727	IPR006652; Kelch repeat type 1 IPR011333; BTB/POZ fold IPR011705; BTB/Kelch-associated
CGI_10012947	CGI_10012947_10034414	IPR001733; Peptidase S26B, eukaryotic signal peptidase IPR015927; Peptidase S24/S26A/S26B/S26C IPR019759; Peptidase S24/S26A/S26B
CGI_10022187	CGI_10022187_10040412	IPR001630; cAMP response element binding (CREB) protein IPR003102; Coactivator CBP, pKID IPR004827; Basic-leucine zipper (bZIP) transcription factor IPR011616; bZIP transcription factor, bZIP-1
CGI_10008419	CGI_10008419_10021875	IPR001496; SOCS protein, C-terminal
CGI_10020473	CGI_10020473_10023612	IPR000859; CUB IPR001190; Speract/scavenger receptor IPR002049; EGF-like, laminin IPR006210; Epidermal growth factor-like IPR017448; Speract/scavenger receptor-related
CGI_10026683	CGI_10026683_10032363	IPR002007; Haem peroxidase, animal IPR002048; Calcium-binding EF-hand IPR010255; Haem peroxidase IPR013112; FAD-binding 8 IPR013121; Ferric reductase, NAD binding IPR013130; Flavoprotein transmembrane component IPR017927; Ferredoxin reductase-type FAD-binding domain IPR017938; Riboflavin synthase-like beta-barrel IPR018248; EF-hand IPR018249; EF-HAND 2
CGI_10014093	CGI_10014093_10026508	IPR001092; Helix-loop-helix DNA-binding domain IPR011598; Helix-loop-helix DNA-binding
CGI_10000659	CGI_10000659_10031313	IPR004000; Actin-like
CGI_10023572	CGI_10023572_10036537	IPR001806; Ras GTPase IPR002041; Ran GTPase IPR003577; Ras small GTPase, Ras type IPR003578; Small GTPase, Rho type IPR003579; Ras small GTPase, Rab type IPR013753; Ras IPR020851; Small GTPase
CGI_10005671	CGI_10005671_10002565	IPR005331; Sulfotransferase
CGI_10019671	CGI_10019671_10030814	NA
CGI_10006053	CGI_10006053_10025184	IPR000602; Glycoside hydrolase, family 38, core IPR011330; Glycoside hydrolase/deacetylase, beta/alpha-barrel IPR015341; Glycoside hydrolase, family 38, central domain
CGI_10007126	CGI_10007126_10020354	IPR001045; Spermine synthase
CGI_10014444	CGI_10014444_10005037	IPR003126; Zinc finger, N-recognin IPR009091; Regulator of chromosome condensation/beta-lactamase-inhibitor protein II IPR013993; Zinc finger, N-recognin, metazoa
CGI_10023510	CGI_10023510_10018901	NA
CGI_10016375	CGI_10016375_10009639	IPR001164; Arf GTPase activating protein IPR001849; Pleckstrin homology domain IPR002110; Ankyrin repeat IPR020683; Ankyrin repeat-containing domain
CGI_10017805	CGI_10017805_10007091	IPR001806; Ras GTPase IPR002041; Ran GTPase IPR003577; Ras small GTPase, Ras type IPR003578; Small GTPase, Rho type IPR003579; Ras small GTPase, Rab type IPR013753; Ras IPR020849; Ras small GTPase
CGI_10027929	CGI_10027929_10039087	NA
CGI_10026641	CGI_10026641_10032291	IPR000719; Protein kinase, catalytic domain IPR002290; Serine/threonine-protein kinase domain IPR003598; Immunoglobulin subtype 2 IPR003599; Immunoglobulin subtype IPR003961; Fibronectin, type III IPR007110; Immunoglobulin-like IPR008957; Fibronectin type III domain IPR011009; Protein kinase-like domain IPR013098; Immunoglobulin I-set IPR017442; Serine/threonine-protein kinase-like domain IPR0206…
CGI_10028283	CGI_10028283_10024179	IPR000242; Protein-tyrosine phosphatase, receptor/non-receptor type IPR000387; Dual-specific/protein-tyrosine phosphatase, conserved region IPR002110; Ankyrin repeat IPR003595; Protein-tyrosine phosphatase, catalytic IPR006210; Epidermal growth factor-like IPR006212; Furin-like repeat IPR009030; Growth factor, receptor IPR020683; Ankyrin repeat-containing domain
CGI_10011620	CGI_10011620_10036075	NA
CGI_10002230	CGI_10002230_10030140	IPR007747; Menin
CGI_10026032	CGI_10026032_10025903	NA
CGI_10022112	CGI_10022112_10034145	IPR000357; HEAT IPR000990; Innexin IPR016024; Armadillo-type fold IPR021133; HEAT, type 2
CGI_10022560	CGI_10022560_10039516	NA
CGI_10019237	CGI_10019237_10039113	IPR001791; Laminin G domain IPR008985; Concanavalin A-like lectin/glucanase IPR012680; Laminin G, subdomain 2
CGI_10022210	CGI_10022210_10007406	IPR015880; Zinc finger, C2H2-like
CGI_10011158	CGI_10011158_10026103	IPR000033; LDLR class B repeat IPR001881; EGF-like calcium-binding IPR002172; LDLR class A repeat IPR006210; Epidermal growth factor-like
CGI_10028695	CGI_10028695	IPR006627; TDU repeat
CGI_10026194	CGI_10026194_10013639	NA
CGI_10028627	CGI_10028627_10029590	IPR001715; Calponin homology domain
CGI_10001447	CGI_10001447_10010113	NA
CGI_10007926	CGI_10007926_10022358	IPR000210; BTB/POZ-like IPR003131; Potassium channel, voltage dependent, Kv, tetramerisation IPR011333; BTB/POZ fold
CGI_10006768	CGI_10006768_10010510	IPR001660; Sterile alpha motif domain IPR010993; Sterile alpha motif homology IPR021129; Sterile alpha motif, type 1
CGI_10023675	CGI_10023675_10013267	NA
CGI_10017629	CGI_10017629_10013790	IPR008967; p53-like transcription factor, DNA-binding IPR013801; STAT transcription factor, DNA-binding
CGI_10004931	CGI_10004931_10039731	IPR005479; Carbamoyl-phosphate synthetase, large subunit, ATP-binding IPR005481; Carbamoyl-phosphate synthase, large subunit, N-terminal IPR005482; Biotin carboxylase, C-terminal IPR011054; Rudiment single hybrid motif IPR011761; ATP-grasp fold IPR011764; Biotin carboxylation domain IPR016185; PreATP-grasp-like fold
CGI_10027351	CGI_10027351_10033653	NA
CGI_10019842	CGI_10019842_10016340	IPR000571; Zinc finger, CCCH-type IPR001841; Zinc finger, RING-type
CGI_10010433	CGI_10010433_10035110	NA
CGI_10023987	CGI_10023987_10004345	NA
CGI_10020212	CGI_10020212_10026110	IPR007225; Exocyst complex subunit Sec15-like
CGI_10025528	CGI_10025528_10038458	IPR001478; PDZ/DHR/GLGF
CGI_10006344	CGI_10006344_10013545	IPR001025; Bromo adjacent homology (BAH) domain IPR001214; SET domain IPR001487; Bromodomain IPR001965; Zinc finger, PHD-type IPR003616; Post-SET domain IPR006560; AWS IPR011011; Zinc finger, FYVE/PHD-type IPR017956; AT hook, DNA-binding motif
CGI_10003285	CGI_10003285_10021879	IPR015590; Aldehyde dehydrogenase domain IPR016161; Aldehyde/histidinol dehydrogenase
CGI_10024665	CGI_10024665_10042181	IPR000048; IQ motif, EF-hand binding site IPR000159; Ras-association IPR000198; Rho GTPase-activating protein domain IPR001609; Myosin head, motor domain IPR002219; Protein kinase C-like, phorbol ester/diacylglycerol binding IPR008936; Rho GTPase activation protein
CGI_10024790	CGI_10024790_10035738	IPR006775; Glucosylceramidase IPR008928; Six-hairpin glycosidase-like
CGI_10012796	CGI_10012796_10037793	IPR000436; Sushi/SCR/CCP IPR000742; Epidermal growth factor-like, type 3 IPR000859; CUB IPR001881; EGF-like calcium-binding IPR006209; EGF IPR006210; Epidermal growth factor-like IPR009030; Growth factor, receptor IPR011641; Tyrosine-protein kinase ephrin type A/B receptor-like IPR016060; Complement control module
CGI_10003028	CGI_10003028_10005578	NA
CGI_10008386	CGI_10008386_10015451	IPR000195; Rab-GAP/TBC domain IPR021935; Protein of unknown function DUF3548
CGI_10002425	CGI_10002425_10034341	NA
CGI_10005754	CGI_10005754_10000829	NA
CGI_10023160	CGI_10023160_10011789	IPR000048; IQ motif, EF-hand binding site IPR001452; Src homology-3 domain IPR001609; Myosin head, motor domain IPR010926; Myosin tail 2
CGI_10028131	CGI_10028131_10008064	IPR000483; Cysteine-rich flanking region, C-terminal domain IPR001611; Leucine-rich repeat IPR003591; Leucine-rich repeat, typical subtype IPR003961; Fibronectin, type III IPR008957; Fibronectin type III domain
CGI_10013799	CGI_10013799_10040449	IPR000357; HEAT IPR001494; Importin-beta, N-terminal IPR016024; Armadillo-type fold IPR021133; HEAT, type 2
CGI_10012429	CGI_10012429_10012120	IPR000719; Protein kinase, catalytic domain IPR002110; Ankyrin repeat IPR002290; Serine/threonine-protein kinase domain IPR011009; Protein kinase-like domain IPR017442; Serine/threonine-protein kinase-like domain IPR020635; Tyrosine-protein kinase, catalytic domain IPR020683; Ankyrin repeat-containing domain
CGI_10028612	CGI_10028612_10019393	IPR011701; Major facilitator superfamily MFS-1 IPR016196; Major facilitator superfamily, general substrate transporter IPR020846; Major facilitator superfamily
CGI_10015882	CGI_10015882_10020266	IPR001159; Double-stranded RNA-binding
CGI_10001203	CGI_10001203_10031298	IPR001757; ATPase, P-type, K/Mg/Cd/Cu/Zn/Na/Ca/Na/H-transporter IPR005834; Haloacid dehalogenase-like hydrolase IPR006121; Heavy metal transport/detoxification protein IPR006403; ATPase, P type, cation/copper-transporter IPR008250; ATPase, P-type, ATPase-associated domain IPR023214; HAD-like domain
CGI_10007670	CGI_10007670_10034403	NA
CGI_10023526	CGI_10023526_10034439	IPR000198; Rho GTPase-activating protein domain IPR001452; Src homology-3 domain IPR001683; Phox homologous domain IPR008936; Rho GTPase activation protein IPR011511; Variant SH3
CGI_10027709	CGI_10027709_10037566	IPR000159; Ras-association IPR000595; Cyclic nucleotide-binding domain IPR000651; Ras-like guanine nucleotide exchange factor, N-terminal IPR001478; PDZ/DHR/GLGF IPR001895; Guanine-nucleotide dissociation stimulator CDC25 IPR008937; Ras guanine nucleotide exchange factor IPR018490; Cyclic nucleotide-binding-like
CGI_10013008	CGI_10013008_10013710	IPR000300; Inositol polyphosphate-related phosphatase IPR002013; Synaptojanin, N-terminal IPR005135; Endonuclease/exonuclease/phosphatase IPR015047; Domain of unknown function DUF1866
CGI_10014540	CGI_10014540_10030089	NA
CGI_10023902	CGI_10023902_10040387	IPR000651; Ras-like guanine nucleotide exchange factor, N-terminal IPR001895; Guanine-nucleotide dissociation stimulator CDC25 IPR002048; Calcium-binding EF-hand IPR002219; Protein kinase C-like, phorbol ester/diacylglycerol binding IPR008937; Ras guanine nucleotide exchange factor IPR018249; EF-HAND 2 IPR020454; Diacylglycerol/phorbol-ester binding
CGI_10012783	CGI_10012783_10040240	NA
CGI_10025369	CGI_10025369_10012493	IPR005016; TMS membrane protein/tumour differentially expressed protein
CGI_10005312	CGI_10005312_10015191	IPR018795; Protein of unknown function DUF2152
CGI_10010749	CGI_10010749_10030799	IPR001878; Zinc finger, CCHC-type
CGI_10015668	CGI_10015668_10028111	IPR004839; Aminotransferase, class I/classII IPR015424; Pyridoxal phosphate-dependent transferase, major domain
CGI_10015081	CGI_10015081_10038019	IPR000299; FERM domain IPR000857; MyTH4 domain IPR001849; Pleckstrin homology domain IPR019748; FERM central domain IPR019749; Band 4.1 domain
CGI_10014547	CGI_10014547_10017755	IPR000719; Protein kinase, catalytic domain IPR002290; Serine/threonine-protein kinase domain IPR011009; Protein kinase-like domain IPR017442; Serine/threonine-protein kinase-like domain IPR020635; Tyrosine-protein kinase, catalytic domain
CGI_10005776	CGI_10005776_10026605	IPR003590; Leucine-rich repeat, ribonuclease inhibitor subtype
CGI_10026734	CGI_10026734_10006162	NA
CGI_10001292	CGI_10001292_10022101	IPR008979; Galactose-binding domain-like
CGI_10006875	CGI_10006875_10041342	IPR001609; Myosin head, motor domain IPR004009; Myosin, N-terminal, SH3-like
CGI_10006399	CGI_10006399_10021433	IPR001164; Arf GTPase activating protein
CGI_10006570	CGI_10006570_10014535	IPR000242; Protein-tyrosine phosphatase, receptor/non-receptor type IPR000387; Dual-specific/protein-tyrosine phosphatase, conserved region IPR003595; Protein-tyrosine phosphatase, catalytic IPR008356; Protein-tyrosine phosphatase, KIM-containing
CGI_10013978	CGI_10013978_10016922	IPR000299; FERM domain IPR001932; Protein phosphatase 2C-like IPR012911; Protein serine/threonine phosphatase 2C, C-terminal IPR014045; Protein phosphatase 2C, N-terminal IPR019748; FERM central domain IPR019749; Band 4.1 domain
CGI_10016401	CGI_10016401_10010686	IPR000998; MAM domain IPR001190; Speract/scavenger receptor IPR001254; Peptidase S1/S6, chymotrypsin/Hap IPR002172; LDLR class A repeat IPR008985; Concanavalin A-like lectin/glucanase IPR009003; Peptidase cysteine/serine, trypsin-like IPR017448; Speract/scavenger receptor-related
CGI_10026340	CGI_10026340_10008951	IPR006596; Nucleotide binding protein, PINc IPR019458; Telomerase activating protein Est1
CGI_10024402	CGI_10024402_10035761	IPR019412; Outer membrane protein, IML2, mitochondrial/Tetratricopeptide repeat protein 39 IPR019734; Tetratricopeptide repeat
CGI_10021013	CGI_10021013_10013057	IPR003726; Homocysteine S-methyltransferase
CGI_10001078	CGI_10001078_10035197	IPR008977; PHM/PNGase F-fold domain
CGI_10013700	CGI_10013700_10041080	IPR000818; TEA/ATTS
CGI_10027824	CGI_10027824_10026794	IPR000341; Phosphoinositide 3-kinase, ras-binding IPR000403; Phosphatidylinositol 3-/4-kinase, catalytic IPR001263; Phosphoinositide 3-kinase, accessory (PIK) domain IPR002420; Phosphoinositide 3-kinase, C2 IPR003113; Phosphatidylinositol 3-kinase, p85-binding IPR008973; C2 calcium/lipid-binding domain, CaLB IPR011009; Protein kinase-like domain IPR016024; Armadillo-type fold
CGI_10024356	CGI_10024356_10016606	NA
CGI_10014961	CGI_10014961_10015370	IPR003593; ATPase, AAA+ type, core IPR004273; Dynein heavy chain IPR011704; ATPase, AAA-5 IPR013602; Dynein heavy chain, N-terminal domain-2 IPR018249; EF-HAND 2
CGI_10019567	CGI_10019567_10004856	IPR001993; Mitochondrial substrate carrier IPR002030; Mitochondrial brown fat uncoupling protein IPR018108; Mitochondrial substrate/solute carrier
CGI_10004652	CGI_10004652_10011846	IPR003593; ATPase, AAA+ type, core IPR004273; Dynein heavy chain IPR011704; ATPase, AAA-5 IPR013594; Dynein heavy chain, N-terminal domain-1 IPR013602; Dynein heavy chain, N-terminal domain-2
CGI_10013181	CGI_10013181_10020912	NA
CGI_10027913	CGI_10027913_10032478	IPR000219; Dbl homology (DH) domain IPR000651; Ras-like guanine nucleotide exchange factor, N-terminal IPR001849; Pleckstrin homology domain IPR001895; Guanine-nucleotide dissociation stimulator CDC25 IPR002119; Histone H2A IPR007125; Histone core IPR008937; Ras guanine nucleotide exchange factor IPR009072; Histone-fold
CGI_10003904	CGI_10003904_10015907	NA
CGI_10017534	CGI_10017534_10036448	IPR019137; Nck-associated protein 1
CGI_10011081	CGI_10011081_10015734	IPR001844; Chaperonin Cpn60 IPR002423; Chaperonin Cpn60/TCP-1
CGI_10028744	CGI_10028744_10040527	IPR006990; Tweety
CGI_10003183	CGI_10003183_10004860	NA
CGI_10024478	CGI_10024478_10006157	IPR006573; NEUZ IPR008985; Concanavalin A-like lectin/glucanase
CGI_10012444	CGI_10012444_10027817	IPR000011; Ubiquitin/SUMO-activating enzyme E1 IPR000594; UBA/THIF-type NAD/FAD binding fold IPR009036; Molybdenum cofactor biosynthesis, MoeB
CGI_10025759	CGI_10025759_10029034	IPR019135; Polycomb protein, VEFS-Box
CGI_10027618	CGI_10027618_10003054	IPR000312; Glycosyl transferase, family 3 IPR017459; Glycosyl transferase, family 3, N-terminal
CGI_10021962	CGI_10021962_10014204	IPR000357; HEAT IPR001494; Importin-beta, N-terminal IPR016024; Armadillo-type fold
CGI_10003066	CGI_10003066_10035295	NA
CGI_10005743	CGI_10005743_10029089	IPR003316; Transcription factor E2F/dimerisation partner (TDP)
CGI_10014497	CGI_10014497_10031568	IPR001304; C-type lectin IPR002035; von Willebrand factor, type A IPR002557; Chitin binding domain IPR016187; C-type lectin fold
CGI_10028090	CGI_10028090_10033305	NA
CGI_10011254	CGI_10011254_10039758	IPR000742; Epidermal growth factor-like, type 3 IPR001881; EGF-like calcium-binding IPR006209; EGF IPR006210; Epidermal growth factor-like IPR009030; Growth factor, receptor IPR011641; Tyrosine-protein kinase ephrin type A/B receptor-like
CGI_10003664	CGI_10003664_10041388	IPR007889; Helix-turn-helix, Psq IPR009057; Homeodomain-like IPR011526; Helix-turn-helix, Psq-like
CGI_10018668	CGI_10018668_10038340	IPR001452; Src homology-3 domain IPR018556; Domain of unknown function DUF2013
CGI_10019665	CGI_10019665_10035977	IPR004328; BRO1 domain
CGI_10003160	CGI_10003160_10026685	IPR001478; PDZ/DHR/GLGF IPR001849; Pleckstrin homology domain
CGI_10012930	CGI_10012930_10037136	IPR001452; Src homology-3 domain
CGI_10019265	CGI_10019265_10042160	IPR000731; Sterol-sensing domain IPR003392; Patched
CGI_10006088	CGI_10006088_10039309	IPR001478; PDZ/DHR/GLGF
CGI_10001533	CGI_10001533_10025725	IPR002219; Protein kinase C-like, phorbol ester/diacylglycerol binding IPR003116; Raf-like Ras-binding
CGI_10018731	CGI_10018731_10022831	IPR015255; Vitellinogen, open beta-sheet IPR015819; Lipid transport protein, beta-sheet shell
CGI_10017099	CGI_10017099_10028220	IPR008636; HOOK IPR009053; Prefoldin
CGI_10015760	CGI_10015760_10032567	IPR016024; Armadillo-type fold
CGI_10000332	CGI_10000332_10024653	IPR018979; FERM, N-terminal
CGI_10020870	CGI_10020870_10028115	IPR000742; Epidermal growth factor-like, type 3 IPR001791; Laminin G domain IPR001881; EGF-like calcium-binding IPR006209; EGF IPR006210; Epidermal growth factor-like IPR008985; Concanavalin A-like lectin/glucanase IPR012679; Laminin G, subdomain 1 IPR012680; Laminin G, subdomain 2 IPR013091; EGF calcium-binding
CGI_10008557	CGI_10008557_10038282	IPR000008; C2 calcium-dependent membrane targeting IPR000909; Phospholipase C, phosphatidylinositol-specific , X domain IPR000980; SH2 motif IPR001192; Phosphoinositide phospholipase C IPR001452; Src homology-3 domain IPR001711; Phospholipase C, phosphatidylinositol-specific, Y domain IPR001849; Pleckstrin homology domain IPR008973; C2 calcium/lipid-binding domain, CaLB IPR015359; Phospholipase C…
CGI_10024423	CGI_10024423_10039782	IPR001841; Zinc finger, RING-type IPR018957; Zinc finger, C3HC4 RING-type
CGI_10023353	CGI_10023353_10027165	IPR008985; Concanavalin A-like lectin/glucanase
CGI_10008262	CGI_10008262_10027135	NA
CGI_10024727	CGI_10024727_10015594	IPR001606; ARID/BRIGHT DNA-binding domain IPR015880; Zinc finger, C2H2-like IPR016024; Armadillo-type fold
CGI_10000904	CGI_10000904_10002683	IPR002909; Cell surface receptor IPT/TIG IPR014756; Immunoglobulin E-set
CGI_10007793	CGI_10007793_10020919	IPR002227; Tyrosinase IPR008922; Di-copper centre-containing
CGI_10005674	CGI_10005674_10031206	IPR000033; LDLR class B repeat IPR000301; Tetraspanin, subgroup IPR002172; LDLR class A repeat IPR006210; Epidermal growth factor-like IPR008952; Tetraspanin, EC2 domain IPR018499; Tetraspanin
CGI_10004612	CGI_10004612_10013984	IPR004827; Basic-leucine zipper (bZIP) transcription factor IPR011700; Basic leucine zipper
CGI_10028856	CGI_10028856_10014842	IPR002318; Alanyl-tRNA synthetase, class IIc IPR003156; Phosphoesterase, DHHA1 IPR012947; Threonyl/alanyl tRNA synthetase, SAD IPR018162; Alanyl-tRNA synthetase, class IIc, anti-codon-binding domain IPR018163; Threonyl/alanyl tRNA synthetase, class II-like, putative editing domain IPR018164; Alanyl-tRNA synthetase, class IIc, N-terminal IPR018165; Alanyl-tRNA synthetase, class IIc, core domain
CGI_10001665	CGI_10001665_10018914	IPR000337; GPCR, family 3 IPR001828; Extracellular ligand-binding receptor IPR017978; GPCR, family 3, C-terminal
CGI_10002289	CGI_10002289_10004195	IPR002558; I/LWEQ
CGI_10007744	CGI_10007744_10024854	IPR001660; Sterile alpha motif domain IPR002110; Ankyrin repeat IPR010993; Sterile alpha motif homology IPR020683; Ankyrin repeat-containing domain IPR021129; Sterile alpha motif, type 1
CGI_10021530	CGI_10021530_10016457	IPR000569; HECT
CGI_10022372	CGI_10022372_10007883	IPR001841; Zinc finger, RING-type IPR003593; ATPase, AAA+ type, core
CGI_10005133	CGI_10005133_10025404	IPR001346; Interferon regulatory factor IPR007087; Zinc finger, C2H2-type IPR015880; Zinc finger, C2H2-like
CGI_10011029	CGI_10011029_10029446	IPR002126; Cadherin IPR015919; Cadherin-like
CGI_10006657	CGI_10006657_10019212	NA
CGI_10015413	CGI_10015413_10006462	NA
CGI_10003195	CGI_10003195_10028185	IPR000742; Epidermal growth factor-like, type 3 IPR001881; EGF-like calcium-binding IPR002035; von Willebrand factor, type A IPR006209; EGF IPR006210; Epidermal growth factor-like
CGI_10017876	CGI_10017876_10029676	IPR006043; Xanthine/uracil/vitamin C permease
CGI_10026444	CGI_10026444_10036270	NA
CGI_10028702	CGI_10028702_10017745	IPR001870; B302/SPRY domain IPR003877; SPla/RYanodine receptor SPRY IPR008985; Concanavalin A-like lectin/glucanase IPR018355; SPla/RYanodine receptor subgroup
CGI_10010649	CGI_10010649_10041168	IPR001478; PDZ/DHR/GLGF IPR004172; L27 IPR015132; L27-2
CGI_10026554	CGI_10026554_10026480	IPR000341; Phosphoinositide 3-kinase, ras-binding IPR001263; Phosphoinositide 3-kinase, accessory (PIK) domain IPR002420; Phosphoinositide 3-kinase, C2 IPR008973; C2 calcium/lipid-binding domain, CaLB IPR016024; Armadillo-type fold
CGI_10001050	CGI_10001050_10022104	IPR000001; Kringle IPR000719; Protein kinase, catalytic domain IPR001245; Serine-threonine/tyrosine-protein kinase IPR002290; Serine/threonine-protein kinase domain IPR011009; Protein kinase-like domain IPR013806; Kringle-like fold IPR020067; Frizzled domain IPR020635; Tyrosine-protein kinase, catalytic domain
CGI_10025832	CGI_10025832_10013147	IPR001611; Leucine-rich repeat IPR003591; Leucine-rich repeat, typical subtype
CGI_10007145	CGI_10007145_10040099	IPR001993; Mitochondrial substrate carrier IPR002067; Mitochondrial carrier protein IPR018108; Mitochondrial substrate/solute carrier
CGI_10016282	CGI_10016282_10010770	IPR000330; SNF2-related IPR001650; Helicase, C-terminal IPR014001; DEAD-like helicase, N-terminal IPR014021; Helicase, superfamily 1/2, ATP-binding domain
CGI_10027660	CGI_10027660_10037017	NA
CGI_10006937	CGI_10006937_10035495	IPR000014; PAS IPR001067; Nuclear translocator IPR001610; PAC motif IPR013655; PAS fold-3 IPR013767; PAS fold
CGI_10008961	CGI_10008961_10009376	IPR002007; Haem peroxidase, animal IPR010255; Haem peroxidase IPR019791; Haem peroxidase, animal, subgroup
CGI_10007773	CGI_10007773_10004830	IPR013243; SCA7
CGI_10024023	CGI_10024023_10016870	IPR002110; Ankyrin repeat IPR020683; Ankyrin repeat-containing domain
CGI_10005788	CGI_10005788_10041341	IPR001609; Myosin head, motor domain IPR004009; Myosin, N-terminal, SH3-like
CGI_10012981	CGI_10012981_10012325	IPR001841; Zinc finger, RING-type IPR015880; Zinc finger, C2H2-like
CGI_10016195	CGI_10016195_10018599	IPR000008; C2 calcium-dependent membrane targeting IPR008973; C2 calcium/lipid-binding domain, CaLB
CGI_10013657	CGI_10013657_10031298	IPR001757; ATPase, P-type, K/Mg/Cd/Cu/Zn/Na/Ca/Na/H-transporter IPR005834; Haloacid dehalogenase-like hydrolase IPR006121; Heavy metal transport/detoxification protein IPR006403; ATPase, P type, cation/copper-transporter IPR008250; ATPase, P-type, ATPase-associated domain IPR023214; HAD-like domain
CGI_10019745	CGI_10019745_10034649	IPR003961; Fibronectin, type III IPR008957; Fibronectin type III domain
CGI_10023200	CGI_10023200_10020580	IPR002007; Haem peroxidase, animal IPR010255; Haem peroxidase IPR019791; Haem peroxidase, animal, subgroup
CGI_10016253	CGI_10016253_10023689	IPR005373; Uncharacterised protein family UPF0183
CGI_10010513	CGI_10010513_10016387	IPR001841; Zinc finger, RING-type IPR004087; K Homology IPR004088; K Homology, type 1 IPR018111; K Homology, type 1, subgroup
CGI_10010510	CGI_10010510_10040620	NA
CGI_10020769	CGI_10020769_10033683	IPR005052; Legume-like lectin IPR008985; Concanavalin A-like lectin/glucanase
CGI_10003665	CGI_10003665_10017715	IPR000082; SEA IPR008197; Whey acidic protein, 4-disulphide core
CGI_10018247	CGI_10018247_10019830	IPR001258; NHL repeat IPR008979; Galactose-binding domain-like IPR013017; NHL repeat, subgroup
CGI_10010518	CGI_10010518_10031641	IPR004274; NLI interacting factor IPR023214; HAD-like domain
CGI_10028030	CGI_10028030_10040544	IPR000198; Rho GTPase-activating protein domain IPR001806; Ras GTPase IPR002713; FF domain IPR008936; Rho GTPase activation protein IPR013753; Ras IPR020851; Small GTPase
CGI_10006263	CGI_10006263_10040747	IPR000719; Protein kinase, catalytic domain IPR002290; Serine/threonine-protein kinase domain IPR011009; Protein kinase-like domain IPR017442; Serine/threonine-protein kinase-like domain IPR020635; Tyrosine-protein kinase, catalytic domain
CGI_10012270	CGI_10012270	IPR011021; Arrestin-like, N-terminal IPR014756; Immunoglobulin E-set
CGI_10024860	CGI_10024860_10029338	IPR016196; Major facilitator superfamily, general substrate transporter
CGI_10003745	CGI_10003745_10015733	NA
CGI_10009644	CGI_10009644_10040281	IPR002995; Surfeit locus 4
CGI_10005663	CGI_10005663_10014473	IPR000494; EGF receptor, L domain IPR006211; Furin-like cysteine-rich domain IPR006212; Furin-like repeat IPR009030; Growth factor, receptor
CGI_10026244	CGI_10026244_10005674	IPR005178; Protein of unknown function DUF300
CGI_10025431	CGI_10025431_10023664	IPR000504; RNA recognition motif domain IPR002343; Paraneoplastic encephalomyelitis antigen
CGI_10009249	CGI_10009249_10031306	IPR000772; Ricin B lectin IPR001173; Glycosyl transferase, family 2 IPR008997; Ricin B-related lectin
CGI_10010924	CGI_10010924_10005523	IPR004841; Amino acid permease domain
CGI_10001397	CGI_10001397_10001168	NA
CGI_10007927	CGI_10007927_10022359	IPR000719; Protein kinase, catalytic domain IPR002290; Serine/threonine-protein kinase domain IPR011009; Protein kinase-like domain IPR017442; Serine/threonine-protein kinase-like domain IPR020635; Tyrosine-protein kinase, catalytic domain
CGI_10019390	CGI_10019390_10037925	IPR000357; HEAT IPR001494; Importin-beta, N-terminal IPR016024; Armadillo-type fold IPR021133; HEAT, type 2
CGI_10004925	CGI_10004925_10022349	IPR003914; Rabaptin IPR015390; Rabaptin, GTPase-Rab5 binding
CGI_10013757	CGI_10013757_10006904	IPR003599; Immunoglobulin subtype IPR003961; Fibronectin, type III IPR007110; Immunoglobulin-like IPR008957; Fibronectin type III domain IPR013098; Immunoglobulin I-set
CGI_10028607	CGI_10028607_10033305	NA
CGI_10015194	CGI_10015194_10026551	IPR002867; Zinc finger, C6HC-type
CGI_10021143	CGI_10021143_10034146	IPR000742; Epidermal growth factor-like, type 3 IPR000859; CUB IPR001881; EGF-like calcium-binding IPR002049; EGF-like, laminin IPR003659; Plexin/semaphorin/integrin IPR006210; Epidermal growth factor-like IPR016201; Plexin-like fold
CGI_10014426	CGI_10014426_10031725	NA
CGI_10018987	CGI_10018987_10021328	NA
CGI_10007893	CGI_10007893_10025592	IPR000949; ELM2 domain IPR001005; SANT domain, DNA binding IPR009057; Homeodomain-like IPR017884; SANT, eukarya
CGI_10013518	CGI_10013518_10010633	IPR000198; Rho GTPase-activating protein domain IPR001452; Src homology-3 domain IPR001849; Pleckstrin homology domain IPR008936; Rho GTPase activation protein
CGI_10015120	CGI_10015120_10020976	IPR001084; Tubulin-binding Tau protein
CGI_10007208	CGI_10007208_10027872	IPR000863; Sulfotransferase domain IPR021930; Heparan sulphate-N-deacetylase
CGI_10018901	CGI_10018901	NA
CGI_10015662	CGI_10015662_10014169	NA
CGI_10025636	CGI_10025636_10019116	IPR000299; FERM domain IPR014847; FERM adjacent (FA) IPR018979; FERM, N-terminal IPR018980; FERM, C-terminal PH-like domain IPR019748; FERM central domain IPR019749; Band 4.1 domain IPR019750; Band 4.1 family
CGI_10007923	CGI_10007923_10017902	IPR000719; Protein kinase, catalytic domain IPR002290; Serine/threonine-protein kinase domain IPR011009; Protein kinase-like domain IPR017442; Serine/threonine-protein kinase-like domain IPR020635; Tyrosine-protein kinase, catalytic domain
CGI_10015898	CGI_10015898_10015896	IPR001164; Arf GTPase activating protein IPR002110; Ankyrin repeat IPR013724; Spa2 homology (SHD) of GIT IPR020683; Ankyrin repeat-containing domain IPR022018; G protein-coupled receptor kinase-interacting protein 1 C term
CGI_10005220	CGI_10005220_10011043	IPR001073; Complement C1q protein IPR008983; Tumour necrosis factor-like
CGI_10002068	CGI_10002068_10027038	NA
CGI_10008155	CGI_10008155_10016668	IPR003100; Argonaute/Dicer protein, PAZ IPR003165; Stem cell self-renewal protein Piwi IPR012337; Ribonuclease H-like IPR014811; Domain of unknown function DUF1785
CGI_10021472	CGI_10021472_10026700	IPR000198; Rho GTPase-activating protein domain IPR001060; Fps/Fes/Fer/CIP4 homology IPR001452; Src homology-3 domain IPR008936; Rho GTPase activation protein
CGI_10006238	CGI_10006238_10030734	IPR001747; Lipid transport protein, N-terminal IPR001846; von Willebrand factor, type D domain IPR015255; Vitellinogen, open beta-sheet IPR015819; Lipid transport protein, beta-sheet shell
CGI_10016201	CGI_10016201_10008841	IPR000008; C2 calcium-dependent membrane targeting IPR000719; Protein kinase, catalytic domain IPR000961; AGC-kinase, C-terminal IPR002290; Serine/threonine-protein kinase domain IPR008973; C2 calcium/lipid-binding domain, CaLB IPR011009; Protein kinase-like domain IPR017442; Serine/threonine-protein kinase-like domain IPR017892; Protein kinase, C-terminal IPR018029; C2 membrane targeting protein…
CGI_10003983	CGI_10003983_10037378	IPR000719; Protein kinase, catalytic domain IPR002290; Serine/threonine-protein kinase domain IPR011009; Protein kinase-like domain IPR017442; Serine/threonine-protein kinase-like domain IPR020635; Tyrosine-protein kinase, catalytic domain
CGI_10010800	CGI_10010800_10004327	NA
CGI_10003249	CGI_10003249_10024646	NA
CGI_10025606	CGI_10025606_10031101	IPR018391; Pyrrolo-quinoline quinone beta-propeller repeat
CGI_10018985	CGI_10018985_10021326	IPR001478; PDZ/DHR/GLGF
CGI_10003267	CGI_10003267_10036697	IPR000157; Toll-Interleukin receptor IPR007110; Immunoglobulin-like
CGI_10025244	CGI_10025244_10016180	IPR001478; PDZ/DHR/GLGF
CGI_10013398	CGI_10013398_10007796	IPR000209; Peptidase S8/S53, subtilisin/kexin/sedolisin IPR002884; Proprotein convertase, P IPR006212; Furin-like repeat IPR008979; Galactose-binding domain-like IPR009020; Proteinase inhibitor, propeptide IPR009030; Growth factor, receptor
CGI_10014081	CGI_10014081_10035911	IPR000719; Protein kinase, catalytic domain IPR000961; AGC-kinase, C-terminal IPR001849; Pleckstrin homology domain IPR002290; Serine/threonine-protein kinase domain IPR011009; Protein kinase-like domain IPR017442; Serine/threonine-protein kinase-like domain IPR017892; Protein kinase, C-terminal IPR020635; Tyrosine-protein kinase, catalytic domain
CGI_10006793	CGI_10006793_10004618	IPR000225; Armadillo IPR016024; Armadillo-type fold
CGI_10001127	CGI_10001127_10012201	NA
CGI_10012748	CGI_10012748_10029686	NA
CGI_10001628	CGI_10001628_10037924	NA
CGI_10017361	CGI_10017361_10011831	IPR001932; Protein phosphatase 2C-like IPR014045; Protein phosphatase 2C, N-terminal
CGI_10003448	CGI_10003448_10033647	IPR001680; WD40 repeat IPR011046; WD40 repeat-like-containing domain IPR013026; Tetratricopeptide repeat-containing IPR017986; WD40-repeat-containing domain IPR019734; Tetratricopeptide repeat IPR019781; WD40 repeat, subgroup IPR019782; WD40 repeat 2
CGI_10012830	CGI_10012830_10041259	IPR007593; Interferon-induced transmembrane protein
CGI_10024466	CGI_10024466_10027347	IPR002035; von Willebrand factor, type A IPR002557; Chitin binding domain
CGI_10001348	CGI_10001348_10012606	IPR002554; Protein phosphatase 2A, regulatory B subunit, B56 IPR016024; Armadillo-type fold
CGI_10007866	CGI_10007866_10014990	IPR000315; Zinc finger, B-box IPR001258; NHL repeat IPR001841; Zinc finger, RING-type IPR003649; B-box, C-terminal IPR013017; NHL repeat, subgroup IPR018957; Zinc finger, C3HC4 RING-type IPR019149; Protein of unknown function DUF2048
CGI_10012458	CGI_10012458_10027286	IPR000998; MAM domain IPR001254; Peptidase S1/S6, chymotrypsin/Hap IPR002172; LDLR class A repeat IPR008985; Concanavalin A-like lectin/glucanase IPR009003; Peptidase cysteine/serine, trypsin-like IPR020067; Frizzled domain
CGI_10011251	CGI_10011251_10041816	IPR003594; ATPase-like, ATP-binding domain
CGI_10009518	CGI_10009518_10005917	IPR001623; Heat shock protein DnaJ, N-terminal IPR003095; Heat shock protein DnaJ IPR005746; Thioredoxin IPR012336; Thioredoxin-like fold IPR013766; Thioredoxin domain IPR017936; Thioredoxin-like
CGI_10012616	CGI_10012616_10030491	IPR003608; MIR IPR013333; Ryanodine receptor IPR014821; Inositol 1,4,5-trisphosphate/ryanodine receptor IPR016093; MIR motif
CGI_10012637	CGI_10012637_10015265	IPR001024; Lipoxygenase, LH2 IPR001194; DENN IPR004012; RUN IPR005112; dDENN IPR005113; uDENN IPR008976; Lipase/lipooxygenase, PLAT/LH2
CGI_10022625	CGI_10022625_10004798	IPR001206; Diacylglycerol kinase, catalytic domain
CGI_10019447	CGI_10019447_10032826	IPR007484; Peptidase M28
CGI_10023335	CGI_10023335_10040127	IPR006109; Glycerol-3-phosphate dehydrogenase, NAD-dependent, C-terminal IPR006168; Glycerol-3-phosphate dehydrogenase, NAD-dependent IPR008927; 6-phosphogluconate dehydrogenase, C-terminal-like IPR011128; Glycerol-3-phosphate dehydrogenase, NAD-dependent, N-terminal
CGI_10027039	CGI_10027039_10022443	IPR002369; Integrin beta subunit, N-terminal IPR013111; EGF, extracellular IPR015812; Integrin beta subunit
CGI_10007131	CGI_10007131_10036416	IPR001680; WD40 repeat IPR006594; LisH dimerisation motif IPR011046; WD40 repeat-like-containing domain IPR017986; WD40-repeat-containing domain IPR019781; WD40 repeat, subgroup IPR019782; WD40 repeat 2 IPR020472; G-protein beta WD-40 repeat
CGI_10002038	CGI_10002038_10031911	IPR001309; Peptidase C14, ICE, catalytic subunit p20 IPR003599; Immunoglobulin subtype IPR007110; Immunoglobulin-like IPR011029; DEATH-like IPR011600; Peptidase C14, caspase catalytic IPR013098; Immunoglobulin I-set
CGI_10000579	CGI_10000579_10003211	NA
CGI_10023985	CGI_10023985_10025436	IPR000751; M-phase inducer phosphatase IPR001763; Rhodanese-like
CGI_10009747	CGI_10009747_10005102	IPR000719; Protein kinase, catalytic domain IPR002290; Serine/threonine-protein kinase domain IPR011009; Protein kinase-like domain IPR017442; Serine/threonine-protein kinase-like domain IPR020635; Tyrosine-protein kinase, catalytic domain
CGI_10012412	CGI_10012412_10035702	IPR000315; Zinc finger, B-box
CGI_10014154	CGI_10014154_10004321	NA
CGI_10012950	CGI_10012950_10038518	NA
CGI_10023758	CGI_10023758_10038841	IPR001757; ATPase, P-type, K/Mg/Cd/Cu/Zn/Na/Ca/Na/H-transporter IPR005834; Haloacid dehalogenase-like hydrolase IPR008250; ATPase, P-type, ATPase-associated domain IPR023214; HAD-like domain IPR023306; ATPase, cation-transporting, domain N
CGI_10004567	CGI_10004567_10021943	NA
CGI_10007119	CGI_10007119_10005263	IPR000742; Epidermal growth factor-like, type 3 IPR003961; Fibronectin, type III IPR008957; Fibronectin type III domain IPR009030; Growth factor, receptor
CGI_10021552	CGI_10021552_10034655	IPR000651; Ras-like guanine nucleotide exchange factor, N-terminal IPR001895; Guanine-nucleotide dissociation stimulator CDC25 IPR008937; Ras guanine nucleotide exchange factor
CGI_10017741	CGI_10017741_10034273	IPR001993; Mitochondrial substrate carrier IPR002048; Calcium-binding EF-hand IPR002067; Mitochondrial carrier protein IPR002167; Graves disease carrier protein IPR018108; Mitochondrial substrate/solute carrier IPR018248; EF-hand IPR018249; EF-HAND 2
CGI_10003589	CGI_10003589_10024606	IPR000408; Regulator of chromosome condensation, RCC1 IPR009091; Regulator of chromosome condensation/beta-lactamase-inhibitor protein II
CGI_10017224	CGI_10017224_10008615	IPR005135; Endonuclease/exonuclease/phosphatase
CGI_10026556	CGI_10026556_10040149	IPR013026; Tetratricopeptide repeat-containing IPR019734; Tetratricopeptide repeat
CGI_10007407	CGI_10007407_10018827	IPR000859; CUB IPR002172; LDLR class A repeat
CGI_10022797	CGI_10022797_10014169	IPR000315; Zinc finger, B-box
CGI_10020547	CGI_10020547_10021700	IPR001173; Glycosyl transferase, family 2
CGI_10018991	CGI_10018991_10021333	IPR006628; PUR-alpha/beta/gamma, DNA/RNA-binding
CGI_10025836	CGI_10025836_10015917	IPR000719; Protein kinase, catalytic domain IPR002290; Serine/threonine-protein kinase domain IPR011009; Protein kinase-like domain IPR017442; Serine/threonine-protein kinase-like domain IPR020635; Tyrosine-protein kinase, catalytic domain
CGI_10016502	CGI_10016502_10041893	NA
CGI_10018947	CGI_10018947_10006703	NA
CGI_10016387	CGI_10016387_10022097	IPR001891; Malic oxidoreductase IPR012301; Malic enzyme, N-terminal IPR012302; Malic enzyme, NAD-binding
CGI_10000369	CGI_10000369_10029455	IPR007639; Glutaminyl-tRNA synthetase, class Ic, non-specific RNA-binding domain, N-terminal
CGI_10028917	CGI_10028917_10015265	IPR001194; DENN IPR005113; uDENN
CGI_10003025	CGI_10003025_10035337	IPR003598; Immunoglobulin subtype 2 IPR003599; Immunoglobulin subtype IPR003961; Fibronectin, type III IPR007110; Immunoglobulin-like IPR008957; Fibronectin type III domain IPR013098; Immunoglobulin I-set
CGI_10005474	CGI_10005474_10029888	NA
CGI_10024233	CGI_10024233_10036329	NA
CGI_10024165	CGI_10024165_10034853	NA
CGI_10004819	CGI_10004819_10007103	NA
CGI_10015574	CGI_10015574_10031813	IPR012929; Tetratricopeptide, MLP1/MLP2-like
CGI_10027517	CGI_10027517_10032645	IPR003104; Actin-binding FH2/DRF autoregulatory IPR014768; GTPase-binding/formin homology 3 IPR015425; Actin-binding FH2 IPR016024; Armadillo-type fold
CGI_10010627	CGI_10010627_10039158	NA
CGI_10000358	CGI_10000358_10011374	NA
CGI_10000310	CGI_10000310_10035562	NA
CGI_10019154	CGI_10019154_10005942	IPR003594; ATPase-like, ATP-binding domain
CGI_10022239	CGI_10022239_10011716	IPR001893; Cysteine-rich Golgi apparatus protein 1 repeat IPR017873; Cysteine-rich Golgi apparatus protein 1 repeat, eukaryote
CGI_10015073	CGI_10015073_10038028	IPR000008; C2 calcium-dependent membrane targeting IPR008973; C2 calcium/lipid-binding domain, CaLB IPR018029; C2 membrane targeting protein
CGI_10009318	CGI_10009318_10013246	IPR002227; Tyrosinase IPR008922; Di-copper centre-containing
CGI_10019571	CGI_10019571_10028889	IPR008656; Inositol 1, 3, 4-trisphosphate 56-kinase IPR011761; ATP-grasp fold
CGI_10003408	CGI_10003408_10020320	NA
CGI_10002617	CGI_10002617_10033031	IPR013027; FAD-dependent pyridine nucleotide-disulphide oxidoreductase
CGI_10003182	CGI_10003182	IPR000742; Epidermal growth factor-like, type 3
CGI_10013786	CGI_10013786_10031793	IPR009543; Vacuolar protein sorting-associated protein
CGI_10014284	CGI_10014284_10002848	NA
CGI_10024492	CGI_10024492_10008727	IPR000504; RNA recognition motif domain IPR002589; Appr-1-p processing IPR004170; WWE domain IPR012317; Poly(ADP-ribose) polymerase, catalytic domain
CGI_10008297	CGI_10008297_10003811	IPR005821; Ion transport
CGI_10004956	CGI_10004956_10035264	IPR000873; AMP-dependent synthetase/ligase IPR002372; Pyrrolo-quinoline quinone repeat IPR003104; Actin-binding FH2/DRF autoregulatory IPR006163; Phosphopantetheine-binding IPR010465; DRF autoregulatory IPR010472; Diaphanous FH3 IPR010473; Diaphanous GTPase-binding IPR011047; Quinonprotein alcohol dehydrogenase-like IPR014767; Diaphanous autoregulatory IPR014768; GTPase-binding/formin homology 3 …
CGI_10014312	CGI_10014312_10027409	IPR000299; FERM domain IPR001478; PDZ/DHR/GLGF IPR018979; FERM, N-terminal IPR018980; FERM, C-terminal PH-like domain IPR019748; FERM central domain IPR019749; Band 4.1 domain IPR019750; Band 4.1 family
CGI_10026838	CGI_10026838_10012339	IPR001452; Src homology-3 domain IPR001478; PDZ/DHR/GLGF IPR004172; L27 IPR008144; Guanylate kinase IPR008145; Guanylate kinase/L-type calcium channel IPR011511; Variant SH3
CGI_10015000	CGI_10015000_10006030	IPR001092; Helix-loop-helix DNA-binding domain IPR011598; Helix-loop-helix DNA-binding
CGI_10022943	CGI_10022943_10029640	IPR003126; Zinc finger, N-recognin IPR003769; Adaptor protein ClpS, core IPR013993; Zinc finger, N-recognin, metazoa IPR014719; Ribosomal protein L7/L12, C-terminal/adaptor protein ClpS-like
CGI_10005933	CGI_10005933_10002775	IPR003410; Hyalin
CGI_10003199	CGI_10003199_10026577	NA
CGI_10012443	CGI_10012443_10032666	IPR002035; von Willebrand factor, type A IPR004010; Cache IPR013608; VWA N-terminal
CGI_10005890	CGI_10005890_10041117	NA
CGI_10003471	CGI_10003471_10016755	NA
CGI_10006851	CGI_10006851_10033065	NA
CGI_10008105	CGI_10008105_10033493	IPR001158; DIX IPR001715; Calponin homology domain
CGI_10011777	CGI_10011777_10021483	NA
CGI_10005345	CGI_10005345_10018770	IPR000033; LDLR class B repeat IPR001881; EGF-like calcium-binding IPR002172; LDLR class A repeat IPR006210; Epidermal growth factor-like IPR009030; Growth factor, receptor
CGI_10007357	CGI_10007357_10036318	IPR003126; Zinc finger, N-recognin
CGI_10012502	CGI_10012502_10039080	IPR000742; Epidermal growth factor-like, type 3 IPR001791; Laminin G domain IPR006210; Epidermal growth factor-like IPR008985; Concanavalin A-like lectin/glucanase IPR012680; Laminin G, subdomain 2
CGI_10027370	CGI_10027370_10029733	NA
CGI_10026802	CGI_10026802_10037197	IPR000742; Epidermal growth factor-like, type 3 IPR000859; CUB IPR006652; Kelch repeat type 1 IPR011498; Kelch repeat type 2
CGI_10014107	CGI_10014107_10024431	IPR001781; Zinc finger, LIM-type
CGI_10020917	CGI_10020917_10032893	IPR000008; C2 calcium-dependent membrane targeting IPR001466; Beta-lactamase-related IPR008973; C2 calcium/lipid-binding domain, CaLB IPR012338; Beta-lactamase-type transpeptidase fold IPR014770; Munc13 homology 1 IPR014772; Mammalian uncoordinated homology 13, domain 2 IPR018029; C2 membrane targeting protein IPR019558; Mammalian uncoordinated homology 13, subgroup, domain 2
CGI_10022178	CGI_10022178_10006311	IPR001026; Epsin domain, N-terminal IPR008942; ENTH/VHS IPR013809; Epsin-like, N-terminal
CGI_10022821	CGI_10022821_10030205	IPR002077; Voltage-dependent calcium channel, alpha-1 subunit IPR005445; Voltage-dependent calcium channel, T-type, alpha-1 subunit IPR005821; Ion transport
CGI_10024368	CGI_10024368_10015315	IPR003104; Actin-binding FH2/DRF autoregulatory IPR010472; Diaphanous FH3 IPR010473; Diaphanous GTPase-binding IPR014767; Diaphanous autoregulatory IPR014768; GTPase-binding/formin homology 3 IPR015425; Actin-binding FH2 IPR016024; Armadillo-type fold
CGI_10019609	CGI_10019609_10005165	IPR000504; RNA recognition motif domain
CGI_10018029	CGI_10018029_10016756	IPR000719; Protein kinase, catalytic domain IPR000980; SH2 motif IPR001245; Serine-threonine/tyrosine-protein kinase IPR002290; Serine/threonine-protein kinase domain IPR011009; Protein kinase-like domain IPR020635; Tyrosine-protein kinase, catalytic domain
CGI_10008285	CGI_10008285_10031678	IPR000203; GPS domain IPR000601; PKD domain IPR001024; Lipoxygenase, LH2 IPR001304; C-type lectin IPR002859; PKD/REJ-like protein IPR003915; Polycystic kidney disease type 2 protein IPR008976; Lipase/lipooxygenase, PLAT/LH2 IPR013122; Polycystin cation channel, PKD1/PKD2 IPR014010; Egg jelly receptor, REJ-like IPR022409; PKD/Chitinase domain
CGI_10012198	CGI_10012198_10036494	IPR000315; Zinc finger, B-box IPR001258; NHL repeat IPR001841; Zinc finger, RING-type IPR003649; B-box, C-terminal IPR013017; NHL repeat, subgroup IPR018957; Zinc finger, C3HC4 RING-type
CGI_10027603	CGI_10027603_10034433	NA
CGI_10005610	CGI_10005610_10029187	IPR002087; Anti-proliferative protein
CGI_10023186	CGI_10023186_10024678	IPR001841; Zinc finger, RING-type IPR001870; B302/SPRY domain IPR003877; SPla/RYanodine receptor SPRY IPR008985; Concanavalin A-like lectin/glucanase IPR018355; SPla/RYanodine receptor subgroup
CGI_10004812	CGI_10004812_10028592	IPR008973; C2 calcium/lipid-binding domain, CaLB
CGI_10020097	CGI_10020097_10038454	IPR002013; Synaptojanin, N-terminal
CGI_10006947	CGI_10006947_10027532	IPR007087; Zinc finger, C2H2-type IPR015880; Zinc finger, C2H2-like
CGI_10009076	CGI_10009076_10040896	IPR001073; Complement C1q protein IPR003599; Immunoglobulin subtype IPR003961; Fibronectin, type III IPR007110; Immunoglobulin-like IPR008957; Fibronectin type III domain IPR008983; Tumour necrosis factor-like IPR013098; Immunoglobulin I-set
CGI_10024652	CGI_10024652_10011069	IPR006569; RNA polymerase II, large subunit, CTD IPR006903; Domain of unknown function DUF618 IPR008942; ENTH/VHS
CGI_10008609	CGI_10008609_10035417	NA
CGI_10001937	CGI_10001937_10023899	IPR000219; Dbl homology (DH) domain
CGI_10003331	CGI_10003331_10029750	NA
CGI_10022233	CGI_10022233_10018454	IPR004843; Metallo-dependent phosphatase IPR006179; 5'-Nucleotidase/apyrase IPR008334; 5'-Nucleotidase, C-terminal
CGI_10018041	CGI_10018041_10019610	NA
[truncated: 175 more rows]
