# Supplementary material for: Oyster Shell Proteins Originate from Multiple Organs and Their Probable Transport Pathway to the Shell Formation Front
Source: PLoS One. 2013 Jun 19;8(6):e66522. doi: 10.1371/journal.pone.0066522 (PMC3686672; doi:10.1371/journal.pone.0066522)
Supplement: Table S4 — The 33 shell proteins identified in the shell proteome and also upregulated on 6 and 7 sampling dates in the left mantle after shell damage. (XLSX) [file pone.0066522.s005.xlsx]

## Sheet: Sheet1
Gene_ID	IPR annotation	Nr annotation	Mantle (Man)	Female gonad (Fgo)	Adductor muscle (Amu)	Hemolymph (Hem)	Digest gland (Dgl)	Gill (Gil)	Labial palp (Lpa)	Male gonad (Mgo)
CGI_10002524	IPR000323; Copper type II, ascorbate-dependent monooxygenase, N-terminal IPR008977; PHM/PNGase F-fold domain	temptin [Haliotis discus discus]	6.68	0.43	0.21	2.08	0.25	0.08	0	0.49
CGI_10003700	IPR000719; Protein kinase, catalytic domain IPR001245; Serine-threonine/tyrosine-protein kinase IPR002290; Serine/threonine-protein kinase domain IPR003306; WIF domain IPR011009; Protein kinase-like domain IPR020635; Tyrosine-protein kinase, catalytic domain	PREDICTED: similar to Tyrosine-protein kinase RYK [Gallus gallus]	16.38	7.58	15.35	12.66	16.41	28.76	21.39	14.72
CGI_10004228		hypothetical protein EAG_13268 [Camponotus floridanus]	131.37	0.1	1.86	0	7.27	3.13	0.14	7.2
CGI_10005220	IPR001073; Complement C1q protein IPR008983; Tumour necrosis factor-like	putative C1q domain containing protein MgC1q52 [Mytilus galloprovincialis]	69.71	0.55	0.33	0.15	3.88	0.97	0.48	0.78
CGI_10006759	IPR000536; Nuclear hormone receptor, ligand-binding, core IPR001628; Zinc finger, nuclear hormone receptor-type IPR001723; Steroid hormone receptor IPR008946; Nuclear hormone receptor, ligand-binding	nuclear receptor subfamily 1 ABC [Mytilus galloprovincialis]	56.35	36.97	55.69	84.53	36.04	59.11	58.04	30.51
CGI_10007669			79.87	0.71	1.26	0.23	11.12	0	0.15	0.12
CGI_10007670			178.03	0	1.82	0.18	24.71	0.36	0	0.87
CGI_10008469		Ceramide glucosyltransferase [Camponotus floridanus]	83.51	139.19	63.36	183.88	73.68	71.01	84.91	43.8
CGI_10008472	IPR001715; Calponin homology domain	PREDICTED: similar to cytospin A [Equus caballus]	41.48	33.22	20.17	62.42	39.17	34.76	45.05	40.26
CGI_10010526		hypothetical protein TRIADDRAFT_32734 [Trichoplax adhaerens] gb|EDV19971.1| hypothetical protein TRIADDRAFT_32734 [Trichoplax adhaerens]	76.62	0	0.53	2.95	5.82	0.4	0.21	4.41
CGI_10011916	IPR002227; Tyrosinase IPR008922; Di-copper centre-containing	tyrosinase [Sepia officinalis]	221.95	0.82	1.59	0	13.01	1.93	0	4.65
CGI_10012144	IPR000306; Zinc finger, FYVE-type IPR011011; Zinc finger, FYVE/PHD-type IPR017455; Zinc finger, FYVE-related	zinc finger protein FYVE domain containing protein, putative [Pediculus humanus corporis] gb|EEB16814.1| zinc finger protein FYVE domain containing protein, putative [Pediculus humanus corporis]	16.84	15.26	22.45	18.72	14.3	15.63	16.2	11.19
CGI_10015851	IPR000408; Regulator of chromosome condensation, RCC1 IPR000433; Zinc finger, ZZ-type IPR000569; HECT IPR001199; Cytochrome b5 IPR004939; Anaphase-promoting complex, subunit 10, DOC domain IPR008979; Galactose-binding domain-like IPR009091; Regulator of chromosome condensation/beta-lactamase-inhibitor protein II IPR010606; Mib-herc2 IPR015940; Ubiquitin-associated/translation elongation factor EF…	PREDICTED: similar to hect domain and RLD 2 isoform 1 [Canis familiaris]	15.45	9.11	20.62	6.95	12.79	12.11	14.86	12.11
CGI_10016016	IPR000436; Sushi/SCR/CCP IPR002035; von Willebrand factor, type A IPR002557; Chitin binding domain IPR008985; Concanavalin A-like lectin/glucanase IPR016060; Complement control module	hypothetical protein BRAFLDRAFT_103544 [Branchiostoma floridae] gb|EEN62858.1| hypothetical protein BRAFLDRAFT_103544 [Branchiostoma floridae]	35.12	0.43	0.24	0.05	1.72	0.96	0.01	1.6
CGI_10017099	IPR008636; HOOK IPR009053; Prefoldin	PREDICTED: coiled-coil domain containing 88C [Taeniopygia guttata]	9.2	25.58	3.51	13.3	27.26	34.54	40.23	16.51
CGI_10017406	IPR001251; Cellular retinaldehyde-binding/triple function, C-terminal IPR001936; Ras GTPase-activating protein IPR008936; Rho GTPase activation protein IPR016024; Armadillo-type fold	PREDICTED: similar to neurofibromin [Nasonia vitripennis]	21.11	20.3	13.1	8.54	23.12	29.79	22.73	20.06
CGI_10017629	IPR008967; p53-like transcription factor, DNA-binding IPR013801; STAT transcription factor, DNA-binding	PREDICTED: signal transducer and activator of transcription 5B-like isoform 4 [Macaca mulatta]	21.96	9.88	17.64	19.45	9.84	9.81	12.77	21.03
CGI_10018402	IPR000212; DNA helicase, UvrD/REP type	hypothetical protein AND_08491 [Anopheles darlingi]	43.61	29	30.4	35.76	33.56	37.45	35.47	35.55
CGI_10018991	IPR006628; PUR-alpha/beta/gamma, DNA/RNA-binding	pur-alpha, putative [Ixodes scapularis] gb|EEC07044.1| pur-alpha, putative [Ixodes scapularis]	50.6	37.21	60.16	75.14	35.93	32.68	36.99	68.01
CGI_10019123	IPR005821; Ion transport	U-type voltage-gated cation channel alpha-1 subunit isoform A [Lymnaea stagnalis]	16.37	12.53	18.63	10.49	10.92	12.95	13.99	9.18
CGI_10019135	IPR002937; Amine oxidase	spermine oxidase [Xenopus (Silurana) tropicalis] emb|CAJ81958.1| spermine oxidase [Xenopus (Silurana) tropicalis]	41.81	45.37	31.17	62.37	39.92	36.51	37.16	48.61
CGI_10019671		hypothetical protein BRAFLDRAFT_118709 [Branchiostoma floridae] gb|EEN69302.1| hypothetical protein BRAFLDRAFT_118709 [Branchiostoma floridae]	20.56	12.4	6.45	9.44	27.72	23.07	35.88	15.43
CGI_10022792	IPR003014; PAN-1 domain IPR013017; NHL repeat, subgroup IPR013602; Dynein heavy chain, N-terminal domain-2	predicted protein [Nematostella vectensis] gb|EDO34077.1| predicted protein [Nematostella vectensis]	17.87	14.42	3.73	7.21	17.2	45.28	40.16	22.03
CGI_10022943	IPR003126; Zinc finger, N-recognin IPR003769; Adaptor protein ClpS, core IPR013993; Zinc finger, N-recognin, metazoa IPR014719; Ribosomal protein L7/L12, C-terminal/adaptor protein ClpS-like	hypothetical protein BRAFLDRAFT_227182 [Branchiostoma floridae] gb|EEN69419.1| hypothetical protein BRAFLDRAFT_227182 [Branchiostoma floridae]	13.52	11.98	61.09	9.83	11.5	11.78	13.33	13.03
CGI_10023552	IPR003593; ATPase, AAA+ type, core IPR003959; ATPase, AAA-type, core IPR013718; COQ9 IPR013877; Uncharacterised protein family, YAP/Alf4/glomulin	PREDICTED: NAV2 protein-like [Saccoglossus kowalevskii]	22.35	13.53	20.46	13.37	16.16	15.56	16.66	11.43
CGI_10023767	IPR002890; Alpha-2-macroglobulin, N-terminal IPR011625; Alpha-2-macroglobulin, N-terminal 2	thioester-containing protein [Euphaedusa tau]	76.01	24.46	31.5	2.66	20.26	9.33	18.15	33.37
CGI_10024148	IPR000182; GCN5-related N-acetyltransferase (GNAT) domain IPR013110; Histone methylation DOT1 IPR016181; Acyl-CoA N-acyltransferase	PREDICTED: similar to histone h3 methyltransferase [Tribolium castaneum] gb|EFA11417.1| hypothetical protein TcasGA2_TC013593 [Tribolium castaneum]	24.32	31.42	15.37	42.63	40.21	30.49	27.79	32.61
CGI_10026852	IPR015412; Autophagy-related, C-terminal	hypothetical protein BRAFLDRAFT_226506 [Branchiostoma floridae] gb|EEN59186.1| hypothetical protein BRAFLDRAFT_226506 [Branchiostoma floridae]	35.9	17.04	29.56	20.57	21.62	27.67	23.79	25.35
CGI_10027517	IPR003104; Actin-binding FH2/DRF autoregulatory IPR014768; GTPase-binding/formin homology 3 IPR015425; Actin-binding FH2 IPR016024; Armadillo-type fold	PREDICTED: similar to CG32030 CG32030-PA [Tribolium castaneum]	75.46	25.18	405.69	8.7	29.27	49.8	49.12	32.28
CGI_10028183	IPR000048; IQ motif, EF-hand binding site IPR001609; Myosin head, motor domain IPR010926; Myosin tail 2	predicted protein [Nematostella vectensis] gb|EDO49515.1| predicted protein [Nematostella vectensis]	45.16	20.32	21.1	8.95	24.62	33.03	40.29	17.94
CGI_10028286	IPR006150; Cysteine-rich repeat IPR008037; Proteinase inhibitor I19, pacifastin	hypothetical protein sce4104 [Sorangium cellulosum 'So ce 56'] emb|CAN94267.1| Hypothetical protein sce4104 [Sorangium cellulosum 'So ce 56']	169.22	0.19	2.6	0.21	10.1	2.18	0	3.56
CGI_10028414	IPR001007; von Willebrand factor, type C IPR006552; VWC out IPR008037; Proteinase inhibitor I19, pacifastin	PREDICTED: mucin-2-like [Xenopus (Silurana) tropicalis]	28.6	0	0.29	0.44	0.78	0.46	0.06	3.57
CGI_10028542	IPR001623; Heat shock protein DnaJ, N-terminal IPR002939; Chaperone DnaJ, C-terminal IPR003095; Heat shock protein DnaJ IPR008160; Collagen triple helix repeat IPR008971; HSP40/DnaJ peptide-binding IPR008985; Concanavalin A-like lectin/glucanase IPR010515; Collagenase NC10/endostatin IPR016187; C-type lectin fold	hypothetical protein BRAFLDRAFT_79829 [Branchiostoma floridae] gb|EEN53941.1| hypothetical protein BRAFLDRAFT_79829 [Branchiostoma floridae]	219.28	121	56.97	35.67	98.05	136.61	170.4	107
