# Supplementary material for: Oyster Shell Proteins Originate from Multiple Organs and Their Probable Transport Pathway to the Shell Formation Front
Source: PLoS One. 2013 Jun 19;8(6):e66522. doi: 10.1371/journal.pone.0066522 (PMC3686672; doi:10.1371/journal.pone.0066522)
Supplement: Table S5 — The KEGG enrichment results for the genes that were upregulated on 6 and 7 sampling dates in the left mantle after shell damage. (XLSX) [file pone.0066522.s006.xlsx]

## Sheet: left.up.gene.difgoall.filt
MapID	MapTitle	Pvalue	AdjustedPv	x	y	n	N	EnrichDirect	GeneIDs
562	Inositol phosphate metabolism	2.73592e-15	3.07758e-13	27	65	889	8347	Over	CGI_10010711 CGI_10006606 CGI_10010710 CGI_10015817 CGI_10020330 CGI_10002701 CGI_10007095 CGI_10028289 CGI_10028824 CGI_10013004 CGI_10005708 CGI_10018887 CGI_10019862 CGI_10015211 CGI_10016663 CGI_10011248 CGI_10012539 CGI_10012630 CGI_10007096 CGI_10013008 CGI_10027824 CGI_10008557 CGI_10026554 CGI_10019571 CGI_10020097 CGI_10014997 CGI_10020451
4012	ErbB signaling pathway	2.73592e-15	3.07758e-13	27	65	889	8347	Over	CGI_10011832 CGI_10015817 CGI_10017257 CGI_10012108 CGI_10017630 CGI_10026280 CGI_10006556 CGI_10012393 CGI_10026068 CGI_10000953 CGI_10028719 CGI_10002143 CGI_10020378 CGI_10010427 CGI_10022473 CGI_10011782 CGI_10017629 CGI_10027824 CGI_10027913 CGI_10008557 CGI_10005663 CGI_10016201 CGI_10014081 CGI_10010268 CGI_10004053 CGI_10022111 CGI_10027721
5220	Chronic myeloid leukemia	3.99686e-15	3.07758e-13	24	54	889	8347	Over	CGI_10015817 CGI_10000594 CGI_10012108 CGI_10017630 CGI_10006185 CGI_10028719 CGI_10013050 CGI_10018464 CGI_10006186 CGI_10024646 CGI_10011779 CGI_10010684 CGI_10005366 CGI_10013371 CGI_10011782 CGI_10017629 CGI_10023526 CGI_10027824 CGI_10027913 CGI_10005743 CGI_10014081 CGI_10010268 CGI_10004053 CGI_10007224
4010	MAPK signaling pathway	1.50682e-13	8.70189e-12	69	287	889	8347	Over	CGI_10003308 CGI_10019637 CGI_10015414 CGI_10012982 CGI_10027500 CGI_10023387 CGI_10013694 CGI_10014644 CGI_10012108 CGI_10026280 CGI_10025571 CGI_10027674 CGI_10026072 CGI_10017406 CGI_10012393 CGI_10013326 CGI_10019636 CGI_10006185 CGI_10000953 CGI_10019662 CGI_10008700 CGI_10003521 CGI_10027733 CGI_10019123 CGI_10020412 CGI_10004712 CGI_10002143 CGI_10020378 CGI_10006022 CGI_10006186 CGI_10009…
5200	Pathways in cancer	8.23789e-12	3.17159e-10	83	392	889	8347	Over	CGI_10006938 CGI_10009756 CGI_10015817 CGI_10015543 CGI_10013432 CGI_10000594 CGI_10017257 CGI_10004760 CGI_10012108 CGI_10017630 CGI_10003768 CGI_10027674 CGI_10026772 CGI_10017370 CGI_10012393 CGI_10006185 CGI_10000953 CGI_10028719 CGI_10013050 CGI_10027842 CGI_10018493 CGI_10018042 CGI_10018464 CGI_10018039 CGI_10013234 CGI_10019862 CGI_10018670 CGI_10024106 CGI_10014554 CGI_10013435 CGI_10023…
4070	Phosphatidylinositol signaling system	3.51531e-11	1.16005e-09	39	138	889	8347	Over	CGI_10010711 CGI_10006606 CGI_10028506 CGI_10010710 CGI_10028019 CGI_10015053 CGI_10015817 CGI_10001550 CGI_10007027 CGI_10002701 CGI_10007095 CGI_10028289 CGI_10001551 CGI_10028824 CGI_10013004 CGI_10012393 CGI_10005708 CGI_10018887 CGI_10008117 CGI_10004374 CGI_10019862 CGI_10015211 CGI_10016663 CGI_10011248 CGI_10012539 CGI_10012630 CGI_10007096 CGI_10020805 CGI_10015056 CGI_10013008 CGI_10027…
4810	Regulation of actin cytoskeleton	9.80378e-10	2.83084e-08	56	247	889	8347	Over	CGI_10006606 CGI_10010710 CGI_10015817 CGI_10015543 CGI_10017257 CGI_10023513 CGI_10004760 CGI_10012108 CGI_10007095 CGI_10028289 CGI_10021099 CGI_10014632 CGI_10023102 CGI_10006703 CGI_10028386 CGI_10000953 CGI_10023934 CGI_10009280 CGI_10012181 CGI_10017309 CGI_10012356 CGI_10020412 CGI_10013111 CGI_10002143 CGI_10016663 CGI_10027230 CGI_10008246 CGI_10004803 CGI_10009471 CGI_10021392 CGI_10021…
4961	NA	3.13144e-09	8.03736e-08	18	47	889	8347	Over	CGI_10010711 CGI_10000271 CGI_10002701 CGI_10022272 CGI_10003697 CGI_10027031 CGI_10012393 CGI_10005708 CGI_10015202 CGI_10006024 CGI_10019472 CGI_10025653 CGI_10020770 CGI_10007907 CGI_10012376 CGI_10016201 CGI_10013798 CGI_10016743
5223	Non-small cell lung cancer	4.08901e-09	9.44561e-08	19	40	889	8347	Over	CGI_10015817 CGI_10012393 CGI_10007980 CGI_10000953 CGI_10013050 CGI_10018670 CGI_10002143 CGI_10010684 CGI_10022473 CGI_10011782 CGI_10028545 CGI_10027824 CGI_10027913 CGI_10005743 CGI_10008557 CGI_10005663 CGI_10007927 CGI_10016201 CGI_10014081
4530	Tight junction	8.65449e-08	1.81744e-06	36	147	889	8347	Over	CGI_10023350 CGI_10008780 CGI_10017555 CGI_10002921 CGI_10008929 CGI_10012393 CGI_10019784 CGI_10015818 CGI_10025109 CGI_10001632 CGI_10019862 CGI_10021944 CGI_10017332 CGI_10020544 CGI_10005040 CGI_10018886 CGI_10028630 CGI_10008472 CGI_10004811 CGI_10024845 CGI_10019783 CGI_10018921 CGI_10010705 CGI_10021945 CGI_10016149 CGI_10006344 CGI_10006875 CGI_10006088 CGI_10010649 CGI_10005788 CGI_10016…
4062	Chemokine signaling pathway	9.46872e-08	1.82273e-06	29	108	889	8347	Over	CGI_10010711 CGI_10010914 CGI_10015817 CGI_10023350 CGI_10002701 CGI_10028439 CGI_10017257 CGI_10012108 CGI_10017630 CGI_10017555 CGI_10017797 CGI_10007980 CGI_10005708 CGI_10006185 CGI_10006024 CGI_10004803 CGI_10006186 CGI_10017796 CGI_10024781 CGI_10021938 CGI_10011782 CGI_10009400 CGI_10017629 CGI_10027824 CGI_10027913 CGI_10014081 CGI_10013798 CGI_10017576 CGI_10004053
4150	mTOR signaling pathway	1.60847e-07	2.85812e-06	17	49	889	8347	Over	CGI_10006938 CGI_10015287 CGI_10015817 CGI_10019149 CGI_10007561 CGI_10015124 CGI_10010427 CGI_10004570 CGI_10011782 CGI_10016453 CGI_10027824 CGI_10007927 CGI_10003983 CGI_10014081 CGI_10010627 CGI_10022111 CGI_10003897
4666	Fc gamma R-mediated phagocytosis	2.67194e-07	4.4087e-06	26	95	889	8347	Over	CGI_10010710 CGI_10015817 CGI_10012108 CGI_10028289 CGI_10003697 CGI_10012393 CGI_10020797 CGI_10010632 CGI_10021938 CGI_10003468 CGI_10020770 CGI_10011782 CGI_10012376 CGI_10021164 CGI_10009400 CGI_10016375 CGI_10015081 CGI_10027824 CGI_10012930 CGI_10008557 CGI_10016201 CGI_10014081 CGI_10016382 CGI_10024885 CGI_10020403 CGI_10022111
5212	Pancreatic cancer	8.81615e-07	1.35769e-05	20	67	889	8347	Over	CGI_10015817 CGI_10000594 CGI_10017370 CGI_10006185 CGI_10000953 CGI_10013050 CGI_10018464 CGI_10002143 CGI_10020378 CGI_10006186 CGI_10021938 CGI_10010684 CGI_10022473 CGI_10011782 CGI_10020377 CGI_10017805 CGI_10027824 CGI_10005743 CGI_10005663 CGI_10014081
5410	Hypertrophic cardiomyopathy (HCM)	1.29336e-06	1.86728e-05	29	117	889	8347	Over	CGI_10015414 CGI_10004364 CGI_10023387 CGI_10015543 CGI_10023513 CGI_10020032 CGI_10009280 CGI_10027733 CGI_10012356 CGI_10019123 CGI_10008246 CGI_10022999 CGI_10010275 CGI_10021392 CGI_10015226 CGI_10013481 CGI_10009281 CGI_10013155 CGI_10025389 CGI_10022247 CGI_10026650 CGI_10016806 CGI_10026641 CGI_10003983 CGI_10027039 CGI_10003025 CGI_10012443 CGI_10020405 CGI_10026649
5414	Dilated cardiomyopathy	5.76648e-06	7.83563e-05	29	123	889	8347	Over	CGI_10015414 CGI_10004364 CGI_10023387 CGI_10015543 CGI_10023513 CGI_10020032 CGI_10022272 CGI_10009280 CGI_10006024 CGI_10027733 CGI_10012356 CGI_10019123 CGI_10008246 CGI_10022999 CGI_10021392 CGI_10015226 CGI_10013481 CGI_10009281 CGI_10013155 CGI_10022247 CGI_10026650 CGI_10016806 CGI_10026641 CGI_10027039 CGI_10003025 CGI_10012443 CGI_10013798 CGI_10020405 CGI_10026649
5215	Prostate cancer	1.03745e-05	0.00013314	17	58	889	8347	Over	CGI_10015817 CGI_10006185 CGI_10000953 CGI_10019862 CGI_10002143 CGI_10006186 CGI_10010427 CGI_10010684 CGI_10022473 CGI_10011782 CGI_10027824 CGI_10027913 CGI_10005743 CGI_10005663 CGI_10007927 CGI_10014081 CGI_10027723
4360	Axon guidance	1.49031e-05	0.000181191	36	171	889	8347	Over	CGI_10021619 CGI_10012479 CGI_10015543 CGI_10023350 CGI_10017257 CGI_10019638 CGI_10023102 CGI_10026072 CGI_10023292 CGI_10019495 CGI_10003415 CGI_10016487 CGI_10015921 CGI_10023518 CGI_10007850 CGI_10010795 CGI_10021838 CGI_10023384 CGI_10012818 CGI_10025773 CGI_10015326 CGI_10015828 CGI_10015920 CGI_10024776 CGI_10021938 CGI_10009281 CGI_10011782 CGI_10016215 CGI_10013036 CGI_10028131 CGI_10000…
4650	Natural killer cell mediated cytotoxicity	1.62688e-05	0.000187904	15	49	889	8347	Over	CGI_10015817 CGI_10026072 CGI_10012393 CGI_10012181 CGI_10016487 CGI_10024646 CGI_10021938 CGI_10011782 CGI_10009400 CGI_10027824 CGI_10027913 CGI_10008557 CGI_10016201 CGI_10020403 CGI_10004053
4960	Aldosterone-regulated sodium reabsorption	2.0996e-05	0.000230956	10	21	889	8347	Over	CGI_10015817 CGI_10026091 CGI_10012393 CGI_10003373 CGI_10011782 CGI_10027824 CGI_10007927 CGI_10016201 CGI_10018985 CGI_10016743
4144	Endocytosis	2.35652e-05	0.000247434	47	247	889	8347	Over	CGI_10013635 CGI_10010710 CGI_10010914 CGI_10013515 CGI_10000271 CGI_10028178 CGI_10024240 CGI_10007346 CGI_10022155 CGI_10017555 CGI_10028289 CGI_10003697 CGI_10017370 CGI_10000953 CGI_10015202 CGI_10020797 CGI_10010750 CGI_10019472 CGI_10004477 CGI_10023384 CGI_10002143 CGI_10008447 CGI_10025653 CGI_10012144 CGI_10002905 CGI_10024137 CGI_10018886 CGI_10020770 CGI_10026424 CGI_10027170 CGI_10022…
5218	Melanoma	3.27269e-05	0.000327559	13	35	889	8347	Over	CGI_10015817 CGI_10000953 CGI_10013050 CGI_10019862 CGI_10023384 CGI_10002143 CGI_10010684 CGI_10022473 CGI_10011782 CGI_10027824 CGI_10005743 CGI_10005663 CGI_10014081
4630	Jak-STAT signaling pathway	3.40321e-05	0.000327559	16	56	889	8347	Over	CGI_10015817 CGI_10028439 CGI_10017630 CGI_10015472 CGI_10025828 CGI_10028719 CGI_10024646 CGI_10016621 CGI_10013604 CGI_10024390 CGI_10017629 CGI_10027824 CGI_10027913 CGI_10014081 CGI_10010268 CGI_10010090
4370	VEGF signaling pathway	3.66682e-05	0.00033452	20	78	889	8347	Over	CGI_10003308 CGI_10015817 CGI_10017257 CGI_10025909 CGI_10026072 CGI_10012393 CGI_10013326 CGI_10016487 CGI_10004803 CGI_10009135 CGI_10021938 CGI_10011782 CGI_10021164 CGI_10027824 CGI_10008557 CGI_10008961 CGI_10016201 CGI_10014081 CGI_10008928 CGI_10027721
5222	Small cell lung cancer	3.76516e-05	0.00033452	37	183	889	8347	Over	CGI_10015817 CGI_10015543 CGI_10013432 CGI_10017257 CGI_10027674 CGI_10026772 CGI_10006185 CGI_10013050 CGI_10018493 CGI_10018042 CGI_10018039 CGI_10013234 CGI_10019862 CGI_10014554 CGI_10013435 CGI_10005393 CGI_10010799 CGI_10006186 CGI_10005310 CGI_10026821 CGI_10010684 CGI_10009281 CGI_10013155 CGI_10026860 CGI_10028545 CGI_10021302 CGI_10019046 CGI_10026771 CGI_10015959 CGI_10027824 CGI_10005…
5213	Endometrial cancer	4.8743e-05	0.000404531	14	41	889	8347	Over	CGI_10015817 CGI_10004760 CGI_10007980 CGI_10000953 CGI_10019862 CGI_10002143 CGI_10022473 CGI_10011782 CGI_10027824 CGI_10027913 CGI_10005663 CGI_10007927 CGI_10014081 CGI_10027723
5219	Bladder cancer	4.9034e-05	0.000404531	11	27	889	8347	Over	CGI_10000953 CGI_10018670 CGI_10002143 CGI_10010684 CGI_10027170 CGI_10022473 CGI_10011782 CGI_10008441 CGI_10027618 CGI_10005743 CGI_10005663
5221	Acute myeloid leukemia	5.62952e-05	0.000448421	14	47	889	8347	Over	CGI_10015817 CGI_10017630 CGI_10006185 CGI_10028719 CGI_10006186 CGI_10010427 CGI_10005366 CGI_10011782 CGI_10017629 CGI_10027824 CGI_10027913 CGI_10014081 CGI_10027723 CGI_10022111
4520	Adherens junction	8.56674e-05	0.000645108	29	136	889	8347	Over	CGI_10000594 CGI_10017555 CGI_10002921 CGI_10014632 CGI_10008929 CGI_10017370 CGI_10021679 CGI_10004384 CGI_10000953 CGI_10018464 CGI_10003373 CGI_10004385 CGI_10023384 CGI_10002143 CGI_10023305 CGI_10020544 CGI_10021938 CGI_10008472 CGI_10022473 CGI_10011782 CGI_10024845 CGI_10010705 CGI_10019544 CGI_10005663 CGI_10006793 CGI_10016382 CGI_10027723 CGI_10010706 CGI_10027721
4013	MAPK signaling pathway - fly	8.65729e-05	0.000645108	10	24	889	8347	Over	CGI_10024469 CGI_10000953 CGI_10002143 CGI_10024646 CGI_10021867 CGI_10022473 CGI_10011782 CGI_10027913 CGI_10001533 CGI_10005663
4510	Focal adhesion	0.000104857	0.000756936	92	595	889	8347	Over	CGI_10019637 CGI_10028178 CGI_10015817 CGI_10015543 CGI_10013432 CGI_10011964 CGI_10027527 CGI_10017257 CGI_10007837 CGI_10020455 CGI_10023513 CGI_10012108 CGI_10021073 CGI_10002494 CGI_10026772 CGI_10022022 CGI_10014632 CGI_10012393 CGI_10019636 CGI_10013230 CGI_10019389 CGI_10022620 CGI_10000953 CGI_10019711 CGI_10010270 CGI_10009280 CGI_10010632 CGI_10018493 CGI_10018042 CGI_10003521 CGI_10018…
564	Glycerophospholipid metabolism	0.00017699	0.00116813	21	90	889	8347	Over	CGI_10028506 CGI_10018828 CGI_10001550 CGI_10007027 CGI_10001551 CGI_10011210 CGI_10028025 CGI_10011373 CGI_10013326 CGI_10008117 CGI_10004374 CGI_10024401 CGI_10012169 CGI_10028024 CGI_10009135 CGI_10020805 CGI_10024691 CGI_10023335 CGI_10015073 CGI_10014997 CGI_10025034
5412	Arrhythmogenic right ventricular cardiomyopathy (ARVC)	0.000221664	0.00141975	21	91	889	8347	Over	CGI_10015414 CGI_10004364 CGI_10023387 CGI_10015543 CGI_10023513 CGI_10020032 CGI_10009280 CGI_10027733 CGI_10012356 CGI_10019123 CGI_10008246 CGI_10021392 CGI_10008472 CGI_10009281 CGI_10013155 CGI_10026650 CGI_10027039 CGI_10012443 CGI_10027723 CGI_10020405 CGI_10026649
4722	Neurotrophin signaling pathway	0.000232714	0.00141975	34	175	889	8347	Over	CGI_10003308 CGI_10028019 CGI_10010990 CGI_10015817 CGI_10014644 CGI_10024241 CGI_10012108 CGI_10028529 CGI_10006556 CGI_10026091 CGI_10007980 CGI_10026068 CGI_10011957 CGI_10020378 CGI_10026998 CGI_10024646 CGI_10021938 CGI_10012015 CGI_10011782 CGI_10011958 CGI_10027824 CGI_10027913 CGI_10008557 CGI_10014081 CGI_10021552 CGI_10010627 CGI_10026402 CGI_10008928 CGI_10013090 CGI_10004053 CGI_10016…
4310	Wnt signaling pathway	0.000235611	0.00141975	31	155	889	8347	Over	CGI_10010711 CGI_10002701 CGI_10000594 CGI_10004760 CGI_10007354 CGI_10026072 CGI_10017370 CGI_10012393 CGI_10005708 CGI_10027327 CGI_10026068 CGI_10024361 CGI_10016024 CGI_10018464 CGI_10016487 CGI_10025479 CGI_10024106 CGI_10020378 CGI_10028493 CGI_10023305 CGI_10021938 CGI_10028630 CGI_10023852 CGI_10005674 CGI_10016201 CGI_10001348 CGI_10008105 CGI_10024368 CGI_10026155 CGI_10013798 CGI_10027…
4540	Gap junction	0.000275986	0.00156851	21	92	889	8347	Over	CGI_10010711 CGI_10015053 CGI_10023350 CGI_10002701 CGI_10022272 CGI_10012393 CGI_10005708 CGI_10000953 CGI_10006024 CGI_10002143 CGI_10008499 CGI_10022473 CGI_10011782 CGI_10010705 CGI_10015056 CGI_10027913 CGI_10005663 CGI_10016201 CGI_10013798 CGI_10010706 CGI_10027721
4514	Cell adhesion molecules (CAMs)	0.000279589	0.00156851	25	117	889	8347	Over	CGI_10015543 CGI_10011542 CGI_10023513 CGI_10004072 CGI_10012181 CGI_10012356 CGI_10015921 CGI_10003022 CGI_10019508 CGI_10023518 CGI_10023108 CGI_10004071 CGI_10008246 CGI_10015920 CGI_10023359 CGI_10021392 CGI_10009281 CGI_10013155 CGI_10023109 CGI_10009916 CGI_10024854 CGI_10011543 CGI_10013757 CGI_10022239 CGI_10012502
5146	Amoebiasis	0.000285184	0.00156851	29	143	889	8347	Over	CGI_10010711 CGI_10015817 CGI_10013432 CGI_10002701 CGI_10017257 CGI_10022272 CGI_10014632 CGI_10012393 CGI_10005708 CGI_10018042 CGI_10018039 CGI_10012181 CGI_10013234 CGI_10014554 CGI_10013435 CGI_10010799 CGI_10005310 CGI_10026821 CGI_10008472 CGI_10021302 CGI_10019046 CGI_10015959 CGI_10027824 CGI_10021143 CGI_10016201 CGI_10010800 CGI_10003267 CGI_10014687 CGI_10013798
4664	Fc epsilon RI signaling pathway	0.000526958	0.0028026	13	48	889	8347	Over	CGI_10015817 CGI_10026280 CGI_10013326 CGI_10020378 CGI_10009135 CGI_10021938 CGI_10011782 CGI_10009400 CGI_10027824 CGI_10027913 CGI_10008557 CGI_10014081 CGI_10020403
4920	Adipocytokine signaling pathway	0.000535774	0.0028026	16	65	889	8347	Over	CGI_10028439 CGI_10027674 CGI_10026091 CGI_10006185 CGI_10027842 CGI_10023026 CGI_10020378 CGI_10006186 CGI_10016101 CGI_10024646 CGI_10010427 CGI_10010275 CGI_10025389 CGI_10001478 CGI_10003983 CGI_10014081
4930	Type II diabetes mellitus	0.000978004	0.00480679	10	31	889	8347	Over	CGI_10007560 CGI_10015817 CGI_10026091 CGI_10003373 CGI_10003671 CGI_10020378 CGI_10010427 CGI_10011782 CGI_10027824 CGI_10022821
4670	Leukocyte transendothelial migration	0.00108267	0.00521037	25	125	889	8347	Over	CGI_10015817 CGI_10015543 CGI_10023350 CGI_10017257 CGI_10014632 CGI_10012393 CGI_10010632 CGI_10012181 CGI_10008246 CGI_10004803 CGI_10020544 CGI_10024646 CGI_10006965 CGI_10021392 CGI_10021938 CGI_10008472 CGI_10009281 CGI_10010640 CGI_10009400 CGI_10027824 CGI_10008557 CGI_10028030 CGI_10016201 CGI_10006793 CGI_10024609
534	Glycosaminoglycan biosynthesis - heparan sulfate	0.00112914	0.00527223	7	17	889	8347	Over	CGI_10009313 CGI_10028206 CGI_10002297 CGI_10021713 CGI_10005671 CGI_10007208 CGI_10025115
5214	Glioma	0.00142018	0.00643258	20	94	889	8347	Over	CGI_10028019 CGI_10015817 CGI_10012393 CGI_10026068 CGI_10000953 CGI_10013050 CGI_10019862 CGI_10002143 CGI_10010427 CGI_10010684 CGI_10022473 CGI_10011782 CGI_10027824 CGI_10027913 CGI_10005743 CGI_10008557 CGI_10005663 CGI_10016201 CGI_10014081 CGI_10004053
4660	T cell receptor signaling pathway	0.00206926	0.00919228	17	77	889	8347	Over	CGI_10011832 CGI_10015817 CGI_10026072 CGI_10006185 CGI_10016487 CGI_10006186 CGI_10026587 CGI_10017041 CGI_10015507 CGI_10011782 CGI_10011322 CGI_10009400 CGI_10027824 CGI_10027913 CGI_10014081 CGI_10002038 CGI_10010268
4060	Cytokine-cytokine receptor interaction	0.00224116	0.0097681	14	59	889	8347	Over	CGI_10028178 CGI_10007827 CGI_10006131 CGI_10015472 CGI_10025828 CGI_10000953 CGI_10023384 CGI_10002143 CGI_10012158 CGI_10022473 CGI_10013604 CGI_10005663 CGI_10013090 CGI_10027096
4320	Dorso-ventral axis formation	0.00298193	0.012756	25	132	889	8347	Over	CGI_10020352 CGI_10024469 CGI_10025165 CGI_10009148 CGI_10027449 CGI_10005297 CGI_10000953 CGI_10024098 CGI_10002143 CGI_10007949 CGI_10007011 CGI_10014557 CGI_10021699 CGI_10022473 CGI_10011782 CGI_10000286 CGI_10027348 CGI_10014124 CGI_10012796 CGI_10027913 CGI_10011254 CGI_10001533 CGI_10020870 CGI_10005663 CGI_10013186
5211	Renal cell carcinoma	0.00392937	0.015979	16	74	889	8347	Over	CGI_10006938 CGI_10015817 CGI_10012108 CGI_10006556 CGI_10027842 CGI_10023384 CGI_10024646 CGI_10021938 CGI_10022313 CGI_10011782 CGI_10017200 CGI_10027824 CGI_10027913 CGI_10006937 CGI_10014081 CGI_10021552
4910	Insulin signaling pathway	0.00480359	0.0188073	33	193	889	8347	Over	CGI_10009261 CGI_10028019 CGI_10024921 CGI_10015817 CGI_10012017 CGI_10012108 CGI_10017418 CGI_10026091 CGI_10021679 CGI_10004168 CGI_10019149 CGI_10003373 CGI_10020378 CGI_10014742 CGI_10010427 CGI_10010275 CGI_10017152 CGI_10025389 CGI_10015097 CGI_10024520 CGI_10011782 CGI_10016453 CGI_10012018 CGI_10027824 CGI_10027913 CGI_10007927 CGI_10003983 CGI_10014081 CGI_10021552 CGI_10010268 CGI_10013…
4662	B cell receptor signaling pathway	0.00507331	0.0194065	15	69	889	8347	Over	CGI_10015817 CGI_10026072 CGI_10006185 CGI_10016487 CGI_10006186 CGI_10021938 CGI_10016701 CGI_10011782 CGI_10009400 CGI_10023902 CGI_10027824 CGI_10027913 CGI_10014081 CGI_10002038 CGI_10020403
4978	NA	0.00561699	0.0209278	8	27	889	8347	Over	CGI_10026911 CGI_10019291 CGI_10027031 CGI_10022926 CGI_10019004 CGI_10019513 CGI_10007907 CGI_10016743
4380	NA	0.00876106	0.0315828	15	72	889	8347	Over	CGI_10012982 CGI_10015817 CGI_10027674 CGI_10026072 CGI_10006185 CGI_10020378 CGI_10006186 CGI_10021938 CGI_10015507 CGI_10011782 CGI_10011322 CGI_10027824 CGI_10014081 CGI_10027039 CGI_10020403
5210	Colorectal cancer	0.0133457	0.0460127	12	55	889	8347	Over	CGI_10015817 CGI_10000594 CGI_10004760 CGI_10017370 CGI_10018464 CGI_10020378 CGI_10021938 CGI_10011782 CGI_10026726 CGI_10027824 CGI_10014081 CGI_10027723
5160	Hepatitis C	0.0136551	0.0463347	19	102	889	8347	Over	CGI_10015817 CGI_10027674 CGI_10006185 CGI_10012642 CGI_10000953 CGI_10016954 CGI_10002143 CGI_10020378 CGI_10006186 CGI_10028630 CGI_10022208 CGI_10022473 CGI_10011782 CGI_10022973 CGI_10011158 CGI_10027824 CGI_10027913 CGI_10005663 CGI_10014081
5100	Bacterial invasion of epithelial cells	0.0138402	0.0463347	28	167	889	8347	Over	CGI_10000271 CGI_10015817 CGI_10015543 CGI_10017257 CGI_10012108 CGI_10017797 CGI_10014632 CGI_10006556 CGI_10003697 CGI_10027586 CGI_10015202 CGI_10015818 CGI_10013238 CGI_10023384 CGI_10027230 CGI_10004803 CGI_10017796 CGI_10025653 CGI_10021938 CGI_10020770 CGI_10009281 CGI_10012376 CGI_10027231 CGI_10027824 CGI_10013518 CGI_10010268 CGI_10004053 CGI_10027721
